# Supplementary material for: Identification of two new GRAS transcription factors and expression analysis of these genes in Chenopodium quinoa
Source: Front Plant Sci. 2025 Jul 18;16:1579338. doi: 10.3389/fpls.2025.1579338 (PMC12313677; doi:10.3389/fpls.2025.1579338)
Supplement: Supplementary file 2 [file Table1.xlsx]

## Sheet: Supplementary Table 1
Supplementary Table 1. qRT-PCR primer sequences used in this study.
Gene name	Forward primer sequence (5′ → 3′)	Reverse primer sequence (5′ → 3′)
CqGRAS1	GACGGGGAGAGGAGAAAGGA	CCACCCAAGAAACAAACAAT
CqGRAS3	AAAGGGACTGAAGCAGACAATC	TAATACCAGACCCAATCCAAGG
CqGRAS6	AACCAAGCAATCCAAGAAGCC	CCTCGAGGGCCTCCATTGAC
CqGRAS9	GCCTGACGAAAGTGTAAGCA	GGCAAGAAAGCAGCGGTATT
CqGRAS10	GTTTGACTCGTTAGAGGCTTG	TAGTGGCTCGTGTCTTTCG
CqGRAS13	ATGGATGGTTTTCTTGCTG	TCTCTACTTTCCTTCGCTCAA
CqGRAS19	CCGACGAGTGGATGGAGAG	CACAAGCGGATTGAAGGTT
CqGRAS20	ACCTCGAACGTCGGTAATGG	AACCAGTCCCACACTTTGCT
CqGRAS23	GGCAGGATTACGGCAGGT	CCAAAAGGAGAGGGCACAG
CqGRAS32	AGGCAGCAGGATAGAGGTAATAGAT	AGGAGTTCCAACACCAGCAAGG
CqGRAS45	AGATTTGGGTTTACAAGAGGG	TCTACAATAGTCACAACACGAGG
CqGRAS50	CCACCCACCTCCACATCC	ATCCTCTTTGCGGGCACA
Actin	GGTATTGGAACGGTGCCAGT	GGACTCGTGGTGCATCTCAA

## Sheet: Supplementary Table 2
Supplementary Table 2. GRAS gene and protein sequences in Chenopodium quinoa.
GRAS name	Unigene ID	GRAS gene (5′ → 3′)	GRAS protein sequence (N-terminus → C-terminus)
CqGRAS1	AUR62022236-RA	TTGTTATCAACATCACCACAATCATCAGTGATTCATCCACGGCAGTTGTTGGTCACTTGTGCTGAGCTTATATCTCGGTC CGAGTTCTTATCAGCTAACCGTCTACTCTCCCTTATATCCACTGATTTCGCCTTACAATTTGGCGACTCCACTGAAAGGC TAGTGTATTATTTTTGTAAAGCCTTAAGAGAGCGTATCAATCGTTATTTATTATCAACTACAACTTGTGTTATGAACCCT AGTATTAATATTCCTGTTACACTAGCTCATCATCAACAACGTCCCATTTTTTCATCATCACCATCTCCTCAAATAATATT ACCTAATAATCAAATTCCAAGACCTTCTAGAATAGTAGAACAAGATGTTACAACTAGATATTCATCTTATCTTTC…	LLSTSPQSSVIHPRQLLVTCAELISRSEFLSANRLLSLISTDFALQFGDSTERLVYYFCKALRERINRYLLSTTTCVMNP SINIPVTLAHHQQRPIFSSSPSPQIILPNNQIPRPSRIVEQDVTTRYSSYLSLNQVTPFIRFTHLTANQAILEAVEGYAS IHILDMDVMHGVQWPPLLQAIMERSSTLGRSCPTIRITGAARDPTILDRTGDRLRRFAESLGIEFEFCDLVLYDSEVVDH SEAVIHALMDHRLKFDQVEEALAINCGDYLHRLLREYDTRSLRRFLHKVKTLNPKVLTLGEREADHNHPLFLRRFVEALD HYGAVFDSLEATLPPQSRERVAVEEAWFGEEIKDVVGEDGERRKDRHQRFESWEMVMRSSGFKSLALSPFSLSQA…
CqGRAS2	AUR62031950-RA	TTGTTATCAACATCACCACAATCTTCAGTGATTCATCCACGGCAGTTGTTGGTTACTTGTGCTGAGCTTATATCTCGGTC CGAGTTCTTCTCAGCTAACCGTCTACTCTCCCTTATATCCACTGATTTCGCCTTACAATTTGGCGACTCCACTGAAAGAC TAGTGTATTATTTTTGTATAGCCTTAAGAGAGCGTATCAATCGTCATTTATTATCAACTACAACTTGTGTTATGAACCCT AGTATTAATATTCCTGTTACACTAGCTCATCAACGTCCCATTTTTTCATCATCATCCCCTCAAATTATATTACCTAATCA AATTCCAAGACCTTCTAGAATAGTAGAACAAGATGTTACAACTAGATATTCATCTTATCTTTCCCTTAATCAAGT…	LLSTSPQSSVIHPRQLLVTCAELISRSEFFSANRLLSLISTDFALQFGDSTERLVYYFCIALRERINRHLLSTTTCVMNP SINIPVTLAHQRPIFSSSSPQIILPNQIPRPSRIVEQDVTTRYSSYLSLNQVTPFIRFTHLTANQAILEAVEGYSSIHIL DMNVMHGVQWPPLLQAIMERSSTLGRSCPTIRITGAARDPSLLDRTGDRLRRFAESLGLEFEFCDLILYDSEVVDHSEAV IHALMDHRLRFDQVKEALAINCGDYLHCLLREYDTRSLRRFLHKVKTLNPKVLTLGEREADHNHPLFLGRFVEALDHYGA VFDSLEATLPPQSRERVAVEEAWFGEEIKDVVGEDGERRKDRHQRFESWEIVMRSSGFKSLALSPFSLSQAKLLL…
CqGRAS3	AUR62010646-RA	ATGTTGGCTGGGTGTTCATCAACATTATTGTCACCAAGGCATAGATTAAGGAGTGAAGCATCAGCTTGTCATTATCCATT ACCTTCAATGAGCACACAGAGATTGGATTTACCCTGCAATTTTTCAAGAAAAGAAGTGTCAGTCACTCGTCCGCCGCAGA TTCGAGCACCGGTGGTGGGGTTATCAGTCGAGAAGCCGATCGAAACAAAGGGACTGAAGCAGACAATCAAGGTACCGCCT TCGCCCGAGGGAAGAAGGGAGATCAAGGCAGAGTTTTGGGGGGAAGAAGAAAGGAGGGTGTGTTTTGGTGCTCCCACTGA TGTGGTTTCGCTGCCGCCATTGCCGCCACTGTCGCATAACCCTTGGATTGGGTCTGGTATTACTGAGATTGCTGA…	MLAGCSSTLLSPRHRLRSEASACHYPLPSMSTQRLDLPCNFSRKEVSVTRPPQIRAPVVGLSVEKPIETKGLKQTIKVPP SPEGRREIKAEFWGEEERRVCFGAPTDVVSLPPLPPLSHNPWIGSGITEIAEYGGEIEGEPSHGPVTTTTSGSSSSSESH SLGLRLNENVSEHEYGNGSMNPNPGDGSRAVRTHNDDDQTEQQGFELVSFLMGCVEGIASRNVPAINHFIAKLGEQASPR GRSTIGRLTAYFTEALALRVTRLWPRIFHISVPRELDRFDDESGAAAFRLLNQISPIPKFIHFTANEMLLRAFEGKDKVH IIDFDVKQGLQWPGFFQSLATRRNPPSHVRITGIGESKQELVETGERLASFAEAFNLPFEFHPVVDRLEDVRLWM…
CqGRAS4	AUR62017288-RA	ATGTTGGCTGGGTGTTCATCAACATTATTGTCACCAAGGCATAGATTAAGGAGTGAAGCATCAGCTTGTCATTATCCATT ACCTTCAATGAGCACACAGAGATTGGATTTACCCTGCAATTTTTCAAGAAAAGAAGTGTCAGTCACTCGTCCGCCGCAGT CGATTCGAGGGTTATCAGTCGAGAAGCCGATCGAAACAAAGGGATTGAAGCAGACAATCAAGGTACCGCCTTCGCCCGAG GGAAGGAGGGAGATCAAGGCAGAGTTTTGGGGTGAAAAGGGGAAGAACTTGAAGAGGAGATTCAGGGAAGAAGAAAGGAG GGTGTGTTTTGGTGCTCCTACTGATGTGGTTTCGCCGCCGCCATTGCCACCACTGTCGCATAACCCTTGGATTGG…	MLAGCSSTLLSPRHRLRSEASACHYPLPSMSTQRLDLPCNFSRKEVSVTRPPQSIRGLSVEKPIETKGLKQTIKVPPSPE GRREIKAEFWGEKGKNLKRRFREEERRVCFGAPTDVVSPPPLPPLSHNPWIGSGVTEITEYGEPSHGPVTTTTSGSSSSS ESHSLGLRLNENVSEHEYGNGSVNPNPGDGSRAVRTHNDDDHTEQQGFELVSFLMSCVEGIASRNVPAINHFIAKLGEQA SPRGRSTISRLTAYFTEALALRVTRLWPRMFHISVPRELDRFDDESGAAAFRLLNQISPIPKFIHFTANEMLLRAFEGKD KVHVIDFDVKQGLQWPGFFQSLATRRNPPSHVRITGIGESKQELVETGERLASFAEAFNLPFEFHPVVDRLEDVR…
CqGRAS5	AUR62023581-RA	ATGGAAAATTCTTCCCCAATTTCAAACTTCAATTCTCACTCTCCTTATGAACTGATATTTCAAGCTCTTCTGATGATCCC AATTTCTCACTATTTCATCGGATTCGCGATTTTTGTTGCGGTAATTTTGTATAATTTTGTGGAATGGCATTTGATTCGTG ACATTTTAACTGGATTTAGAGGTCAACCAATCACCTTAACTTTCAATTCCGAATCCAAACTTTATGAGGGAGTTGTTTCG AAGTGTCGAATTTTACATGGAAGATATTTGGCTACTCCTTGGTTAGCTAGTCCTCATATTCAGACTACTTTTTTGAACTT TTTTGGAAGGCCCCCTGTATTCAATTATAGAAGACAAATGTTTCATTTATCTGATGGTGGAACAGTTGCTCTGGA…	MENSSPISNFNSHSPYELIFQALLMIPISHYFIGFAIFVAVILYNFVEWHLIRDILTGFRGQPITLTFNSESKLYEGVVS KCRILHGRYLATPWLASPHIQTTFLNFFGRPPVFNYRRQMFHLSDGGTVALDWLMSSDGHVWADNCLSVDSSVMGHAVYI DNVIPKDDKTPIVLVIPGLTSDSNSPYLKHLVYNTAKCGWNVVVSNHRGLGGVSVTSDCFYNAGWTDDVRVIIHHLHREY PSAPLFVVGTSIGANVLVKFLGEDGEDIPIAGAVAICSPWDLLIGDRFIGRRLVQKFYDRALTIGLQGYAQLHQPRYSRL ANWEGIIKSRSIRDFDNHATCLVGKYETVDTYYRRNSSANYVDKVAVPLLCISALDDPVCTKEAIPWDECRLNKN…
CqGRAS6	AUR62012891-RA	CCTGAGACAACGACAACTCAGGCCGGTGAGGGAATCCTGGATCAGAATCCCGAGAATTTTCCAAATAATTCTCGGGATTC TGATCCAGCGGTGGGGTCATCATCCGCAGCAAAGGTGGGGACTGAAGAGTCCCCATCTAGTGCTGCGACCCCACCAACTC CCACGCCTCCGCCATCGCAACAAGTCACCGCGGTGGCAAAGGCGAGGGAGAGGGAAGAGTTCAGGCAACGACAAAGAGAT GAGGAGGGGCTACACCTCCTCACGCTCCTCCTCCAATGCGCCGAAGCTGTCTCGGCAGATAAATTTGAGGATGCTAATAA AATGCTTGTAGAAATCTCCGAATGGGCCACCCCATTCGGAACCTCGGCACAGCGTGTGGCCGCTTACTTCTCCGA…	PETTTTQAGEGILDQNPENFPNNSRDSDPAVGSSSAAKVGTEESPSSAATPPTPTPPPSQQVTAVAKAREREEFRQRQRD EEGLHLLTLLLQCAEAVSADKFEDANKMLVEISEWATPFGTSAQRVAAYFSEAMSARLVSSCLGIHTALPTIPHYQKLVS AFQVFNGISPFVKFSHFTANQAIQEAFQREERVHIIDLDIMQGLQWPGLFHILASRPGGPPFVRLTGLGTSMEALEATGK RLSDFAEKLGLPFEFIPVAEKVGNLDLERLHVSKREAVAVHWLQHSLYDVTGSDTNTLWLLQRLAPKVVTVVEQDLSRTG SFLGRFVEAIHYYSALFDSLGASYGEDSEERHVVEQQLLSREIRNVLAVGGPSRSGEPKFASWREKMQQSGFRGI…
CqGRAS7	AUR62027115-RA	ATGTCATCTACGAATAATAACAGTCATAGTAGTAATCAAGCTAATCTTGGTTGTGATTCTTCTAAGATGGTTCGAAAGCG AACCGCTTCCGAAATGGAACGCCCTTCTTCTAACCCCATTGAAATTTCTGATCATCGCTTGATTTCGCGACAACTACCCA ACCAACAACACCACCAACCGTCATTGCATCAGCAGCAGTTTACGCCCGTCAACGACTCCGCTGTGTTTAACCCAACCGAT GGTTCGGGGTCGTTGACGGATCAACAGCAGCCTCTTGTTTGTGGGTTTTCTGGGTTACCTTTGTTTCCTCCTGAACGGCC TAGTAGTGATAATAATAATACTACCAACAGAAGTAGTATGAGTATGAGTAGTTTTTCGGTTTCGGGTTCGGGTTC…	MSSTNNNSHSSNQANLGCDSSKMVRKRTASEMERPSSNPIEISDHRLISRQLPNQQHHQPSLHQQQFTPVNDSAVFNPTD GSGSLTDQQQPLVCGFSGLPLFPPERPSSDNNNTTNRSSMSMSSFSVSGSGSVVAGSMEDPGWIDGIIKDLIQSSNSISI PQLIQNVREIIYPCNPNLGAVIEFRLRSLTDPLIAPPLQPPQQQQQQQLPPPPHHHVVSHYQKNHNHVSSQPGLHNKAYY NLSDIEYYSSLGGGDYYSSLGGGALECGGNIGWGGAPPPLPRPPQQPINEGCPKTTTTQAGEGILDQNPENFPNNSRDSD PAVGSSSAAKVGTMEESPPVAATPPTPTPPPSQQVTTVAKAREREEFRQRQRDEEGLHLLTLLLQCAEAVSADKF…
CqGRAS8	AUR62017519-RA	ATGTCGAACAGTTTGTATTATCAGCCTAAGAGAGAAGTTGATACACATTTCATGCTTCAGTGTCAGCCTTTGAATCCTCA ACTTTATTCTAACCTCAACACTGAAAGTTATGCAACCTCAAAAACTTCCCCAGGTCAGTACAACACTTTGGAATCATCCT CTGGAATCGGCAGCTATATGATGCTTAGCTCCGCGTCTACTCTTACCTTTGCATCCAGTGGAAGCCCTGGATCACTACTC GATTCCAGTTCATACCCGCCAGATCAACACTGCTCTCCTGATTACGCCAATAACTCACCTGTGACTCCTGTGAGTAACTC ATGTGTTACAGATGATTGCAGTGACTTGAAGTGGAAGCTGAGGGAGTTGGAAAACGTGATGCTGGGACCTGATAC…	MSNSLYYQPKREVDTHFMLQCQPLNPQLYSNLNTESYATSKTSPGQYNTLESSSGIGSYMMLSSASTLTFASSGSPGSLL DSSSYPPDQHCSPDYANNSPVTPVSNSCVTDDCSDLKWKLRELENVMLGPDTTDITDGYSNMIKSGSHVTPLEMDSWGKV IEMLACKDVKQVLVACARAVVENDQLVAQWLMDELRQMVSVSGSPIQRLGAYMLEGLVARQASSGSSIYKALKSKEPASA DLLSYLHILFEVCPYIKFGYMSANGAIAEAMKNERRVHIIDFQIGQGTQWVTLLQAFAARPGGAPHIRVTGIDDSYSAYA RGGGLNIVGQRLSRLAQAFKVPFEFHAVDISGCRVQLKDLGIQRGEALAVNFAFMLHHMPDESVSTENHRDRLLR…
CqGRAS9	AUR62015062-RA	ATGTCGAACAGTTTGTATTATCAGCCTAAGAGAGAAGTTGATACACATTTCATGCTTCAGTGTCAGCCTTTGAATCCTCA ACTCTATTCTAACCTCAACACTGAAAGTTATGCAACCTCAAAAACTTCCCCAGGTCAGTACAACACACTGGAATCATCCT CTGGAATTGGCAGCTATATGATGCTTAGCTCCGCGTCTACTCTTACCTTTGCATCCAGTGGAAGCCCTGGATCACTACTT GATTCCAGTTCATACCCGCCTGATCAACACTACTCTCCTGATTACGCCAATAACTCACCTGTGAGTAACTCATGTGTTAC AGATGATTGCAGTGACTTGAAGTGGAAGCTTAGGGAGTTGGAAAACGTGATGCTGGGACCTGATACTACTGATAT…	MSNSLYYQPKREVDTHFMLQCQPLNPQLYSNLNTESYATSKTSPGQYNTLESSSGIGSYMMLSSASTLTFASSGSPGSLL DSSSYPPDQHYSPDYANNSPVSNSCVTDDCSDLKWKLRELENVMLGPDTTDITDGYSNMIKDGSHVTPLEMDSWGKVIEM LACKDVKQVLVACARAVVENDQLVAQWLMDELRQMVSVSGSPIQRLGAYMLEGLVARQASSGSSIYEALKSKEPASADLL SYLHILFEVCPYIKFGYMSANGAIAEAMKNERRVHIIDFQIGQGTQWVTLLQAFAARPGGAPHIRVTGIDDSYSAYARGG GLNIVGQRLSRLAQAFKVPFEFHAVDISGCRVQLKDLGIRRGEALAVNFAFMLHHMPDESVSTENHRDRLLRLVK…
CqGRAS10	AUR62033433-RA	ATGAGGTCCTATGACCTCTATGGTGTATCACATCCGGTATCCGATATGGACGAGTTGATCGGCTATGATCGGGTTACATC ATGGGTCAACACGTTCGTCCCTGAACATGTGTCATTGCCTACTACTCTAGGGCCCGGGTCTGGCCCGGGCCTTAGTTATA TTGATCCAGTGCCGAATGAGTTGATGAAGGTGATTGGTGACACGTGGACGGACCAGATTGATGAGCAGCAGCTAAGTGGG GAGAGTCAGCTAGTGTGTGACATGGAGGAGGATGTTGGAATAAGGTTAGTCCATGTTTTGTTAACTTGTGCCGATGCACT ACAACGTGGCGAATTCCAATTGGCGAATTCGCTTATTGGTGAGATGACCAATGGGATGATGACACGTGTCAATAC…	MRSYDLYGVSHPVSDMDELIGYDRVTSWVNTFVPEHVSLPTTLGPGSGPGLSYIDPVPNELMKVIGDTWTDQIDEQQLSG ESQLVCDMEEDVGIRLVHVLLTCADALQRGEFQLANSLIGEMTNGMMTRVNTACGIGKVAGYFIDALSRRLCHPGLTGPG SVSNEVLYHHFYEACPYLKFAHFTANQAILEAFEGQAHVHVIDFNLMHGLQWPALIQALALRPGGPPSLRLTAISPSTSN GHDFFHETGMRLAQLARSVNVKFSFRVVTTSQLEDIKPWMFQTSPEEAIAVNFILQLHRLLITNINQFLESIKSLNPKIV TVVEQDANHNVPDFLVRFTETLHYYSAMFDSLEACQLEAAKPLAETYMQREICNIICCEGSARIERHEPLIKWQG…
CqGRAS11	AUR62011055-RA	ATGATGAGTTCCTATGAACTCTCTTGCGTAGTATCACATCCGGTATCCGATATGGACGAGTTGATCGGCTATGATCGGGT TACATCATGGGTCAATACATTCGTCCCTGAACATATTCTAGGGCCCGGGTCTGGCCTGGGCCTTAGTTATGTTGATCCGG TGCCGAACGAGTTGATGAAGGTGTTCGGTGACACGTGGACGGACCAGATTGATGGGCAGCAGCTAAGTGGAGAGAGTCAG CTAGTGTGTGACATGGAGGAGGATGTTGGAATAAGGTTAGTCCATGCTTTGCTTACTTGTGCTGATGCATTACAACGTGG CGAGTTCCAATTGGCGAATTCGCTTATTGGTGAGATGAGCAATGGGATGATGACACGTGTCAATACAACTTGTGG…	MMSSYELSCVVSHPVSDMDELIGYDRVTSWVNTFVPEHILGPGSGLGLSYVDPVPNELMKVFGDTWTDQIDGQQLSGESQ LVCDMEEDVGIRLVHALLTCADALQRGEFQLANSLIGEMSNGMMTRVNTTCGIGKVAGYFIDALSRRLCQPSLGVSVAGP GSVSNEVLYHHFYEACPYLKFAHFTANQAILEAFEGQAHVHIIDFNLMHGLQWPALIQALALRPGGPPSLRLTAISPSTS NVHDFFHETRMRLAQLARSINVRFSFRVVTTLRLEDIKPWMFQTSPEEVIAVNSILQFHRLLNTNINQVLESIKSLNPKI VTVVEQDANHNVPEFLVRFTEALHYYSAMFDSLEACQLEAAKPLAETFMQREICNIICCEGSARIERHEPLTKWQ…
CqGRAS12	AUR62039155-RA	CTGTCCTCCCAACTTAAAACCTTTCATTCCGCTTTACAAACGTTTAACTCTCTCGCACCCTTCGTCAAATTCTCTCATTT TACCGCCAATCAAGCCATCTTCGAGGCTGTTCACGGGTTCGATCGAGTCCACATCATTGATCTTGATGTTATGCAGGGTC TCCAGTGGCCTGGTTTGTTCCACATCTTGGCCTCTCGTGCGAAGAAGGTTAGCTCGGTGAGACTCACCGGGTTCGGCCCG TCCTCGGAGTTGCTCGCTCAGACTGGCTCTCGGCTCGCCCAGTTCGCCGCCTCGCTCGGGTTGCCCTTTAAGTTTAACCC CGTTGAGGGTAAGTTCGGGGACATGTCCGAGTTAGAGTTGAGTCGAATCGATTTTCGAGCGAATGAGGCGACCGT…	LSSQLKTFHSALQTFNSLAPFVKFSHFTANQAIFEAVHGFDRVHIIDLDVMQGLQWPGLFHILASRAKKVSSVRLTGFGP SSELLAQTGSRLAQFAASLGLPFKFNPVEGKFGDMSELELSRIDFRANEATVVHCMHHKLYDIIGSNFGLLRVLSTVKPK LVTMVTQNIDIFETGSFLERFIETLHYYSAMFDALGEGLSRDNVLRHQVEQQLFGSEIRNILACDDVDGLNVSRRWGDNL SRFGFEPVSLSGSPAAQASLLLEMFPWKGYTLMEENGCLRLGWKGMSLLTASAWQPSNYSCVTNNSNIMGN*
CqGRAS13	AUR62000171-RA	ATGGGACCAATGCTTCAAGATGATGGATCATCAGTAACTTCATCTTCACCCCTTCAATTTTTCTCTAGAATGTCACCAAA TATAGGTTCATCACATCCTTGGCTTAGAGAATTGAAACCTGAAGAAAGGGGTCTTTATTTGATACATTTGTTATTAGCTT GTGCAAACCATGTCTCTAATGGTAGCCTAGATAATGCAAACTTAGCCCTAGAGCAAATCTCGCACCTCGCCGCGCCTGAT GGCGATACAATGCAGCGAATTGCTGCTTATTTTGCTGAATCCCTTTCTGAAAGGGTGCTTAAATCATGGCCAGGCATATA TAGAGCCCTTCAGTTTACTAGAATGCCTGTTGTTTCAGAGGAAATTCTTGCTAGGAAGCTGTATTTTGAGCTGTT…	MGPMLQDDGSSVTSSSPLQFFSRMSPNIGSSHPWLRELKPEERGLYLIHLLLACANHVSNGSLDNANLALEQISHLAAPD GDTMQRIAAYFAESLSERVLKSWPGIYRALQFTRMPVVSEEILARKLYFELFPFLKLAFVVTNQSILEAMDGEKMVHIID LNASEPAQWIALIQALSARPEGPPHLRITGVHQQKEVLEQVAHRLIDEAEKLDLPFQFNPVVCKLENLDVEKLRVKTGEA LAISSVLQLHTLLVTDDETLRKSSSLGLFNHVNGANGGNANRRSSPSNDSASSSPTSVNASAKMDGFLAALWGLSPKIMV ITEQDSNHNGSGLMERLSEALYFYAALFDCLESTLPRASLERRKVEKMLLGEEIKNIIACEGGERRERHEKLDRW…
CqGRAS14	AUR62039840-RA	ATGGGACCAATGCTTCAAGATGATGGATCATCAGTAACTTCATCTTCACCCCTTCAATTTTTCTCTAGAATGTCACCAAA TATAGGTTCATCACATCCTTGGCTTAGAGAATTGAAACCTGAAGAAAGGGGTCTTTATTTGATACATTTGTTGTTAGCTT GTGCAAACCATGTCTCTAATGGTAGCCTAGACAATGCAAACTTAGCCCTAGAGCAAATCTCTCACCTCGCCGCGCCTGAT GGCGATACAATGCAGCGAATTGCTGCTTATTTTGCTGAATCCCTTTCTGAAAGGGTGCTTAAATCATGGCCTGGTATATA TAGAGCCCTTCAGTTTACTAGAATGCCTGTTGTTTCAGAGGAAATTCTTGCTAGGAAGCTGTATTTTGAGCTGTT…	MGPMLQDDGSSVTSSSPLQFFSRMSPNIGSSHPWLRELKPEERGLYLIHLLLACANHVSNGSLDNANLALEQISHLAAPD GDTMQRIAAYFAESLSERVLKSWPGIYRALQFTRMPVVSEEILARKLYFELFPFLKLAFVVTNQSILEAMDGEKMVHIID LNASEPAQWIALIQALSARPEGPPHLRITGVHQQKEVLEQVAHRLTDEAEKLDLPFQFNPVVCKLENLDVEKLRVKTGEA LAISSVLQLHTLLATDDETLRKSSSLGLFNHVNGANGGNANRRSSPSNDSASSSPTSVNASAKMDGFLASLWGLSPKIMV ITEQDSNHNGSGLMERLSEALYFYAALFDCLESTLPRASVERRKVEKMLLGEEIKNIIACEGGERRERHEKLDRW…
CqGRAS15	AUR62026798-RA	ATGTCTACAGCATATGGAACTCCGAGGCTTTATGCACTGCAAGGAGGGAGTAACAGCTCGGGTTTGTCTACTCAGTTATA TGGTTCTGAAAAGCACAAGGTCAAGTACATGGCAGAAACTTTCAACAGTCCCAGTTATGATGTGCAGTTTTTCAATAATT CTCCCTCGGAAGAGCTGATTCACCCACCAAGTTCTACTCCAATCCAATTTGACAGCTCATACCAAACAAATTACGACCTG GATTACTTCATCAGTCAAAGTCCAGAAGCAGTTGAATATGATGAGGGTATGATGAAGTTGAAGCTTCAAGAATTGGAGCA TGCTCTCCTTGACAATGATGAAGACGGAGTAGATGAGGTTGTTATTGGGCCTGAGCACAACATGGAGATAGATGA…	MSTAYGTPRLYALQGGSNSSGLSTQLYGSEKHKVKYMAETFNSPSYDVQFFNNSPSEELIHPPSSTPIQFDSSYQTNYDL DYFISQSPEAVEYDEGMMKLKLQELEHALLDNDEDGVDEVVIGPEHNMEIDEDWAGSLRNMMAHDSPKESTSSESSNLSS IGSKDEALPSSRNTKQLLFDCATMISEGNFAQAESMINELRQMVSIQGEPSQRIAAYMVEGLAARLASSGKVLYKALRCK EPPSFEKLAAMQVLFEVCPCFKFGFMAANEAILEAIKYEKKVHIIDFDINQGNQYINLIRSLAKQRGKSIKLRLTGVDDP ESVQRPIGGLKNIGQRLEVLAELEGLPFEFKALPTRTPLVTPEMLDCRPGEALVVNFAFLLHHMPDESVSTINLR…
CqGRAS16	AUR62029264-RA	ATGATCGGTATTGGAGCTCGGAGGAAAATATTGTACCACAGGATTTCAATATTGACTGGTAATACATACAAGGGCTATAG CTTATGCTATAGCATGGACTCACACAAGATTGTGGGATACAATGTTACTGGTGCTGACTCGTCCTATATATCTTCTCAGC ATACTTCTTCACCAATTCCAAACAGAATAATTGGACCGCTGAAGTTCAGTTTTAGAAACTCTCCAAGTTCACCATTCTCA CCTCATTTCGATTGTGATACTGTCACTACATTGAGTGATAGCCGAGAGCAACACAGCTCGAGTGAGAGTCTCTCAGGAAA AAGCCCTTCATGTAATTCATCCCTTGAAACTACCAGTTACTGTCAAAGGTTGAACTCAAGTCCTTCAGAAGATTC…	MIGIGARRKILYHRISILTGNTYKGYSLCYSMDSHKIVGYNVTGADSSYISSQHTSSPIPNRIIGPLKFSFRNSPSSPFS PHFDCDTVTTLSDSREQHSSSESLSGKSPSCNSSLETTSYCQRLNSSPSEDSHQTAVLRTSSGTLFAHKTDYEVNIRHAL QELETVLMGDEAIGGNRQPQIPSQRLGSWNREPQGSLGAQAQSSSPSGERRSEEGGQSEKRHKAVEEEIQQLQIPSGNLK ELLIECARALSENRMDDFEKLVEQARGEVSISGQPIQRLGAYMIEGLVARKQSSGNNIYRALRCKEPLGKDLLSYMHILY EICPYLKFGYMAANGAIAEACRNENRIHIVDFQIAQGTQWLTLLQALAARPGGAPYVRITGIDDPVSQYARGASL…
CqGRAS17	AUR62040660-RA	ATGCAGAATCTGAGAAATCTTCAAGGAACATATTGCACCTTTGAATCTTCCTTGTTAAGTGGTGTAGATAATCCTTGTGG ATCTCCATCAACTGGAAGCATCTCTGGTAACGGGAGCGCAGCTTCACTTTTCGATCCTGAATCCCCTTCAATTGATTCAC TTGAAATTGGTAATCTTTGGCATCATCTCAGAGAGCTCGAGTCTGTCATGATGGAACCTACTTCAGATAACTTTTACAAT GAGAATTGGCAACAGTTGAGGGAGATGATATCGAGAAGGGAACTTAGGGAGGTACTAATTGCTTGTGCAAAAGCGATATC TAATGATGACTTGCTGACATCTGGGTGGTTGATTTCTGAGCTACAACATATGGTTTCGGTTTCTGGTGAACCGAT…	MQNLRNLQGTYCTFESSLLSGVDNPCGSPSTGSISGNGSAASLFDPESPSIDSLEIGNLWHHLRELESVMMEPTSDNFYN ENWQQLREMISRRELREVLIACAKAISNDDLLTSGWLISELQHMVSVSGEPIQRLGAYILEGLIARYSSSGISIYRALNC KEPTSSEFLSYMQVLYEVCPYFKFGYMSANGAIAEALKNEDRIHIIDFQIAQGSQWISLIQALAARPGGPPRVRITGIDD STSEFARGGGLNIVGERLSMLAKACNLPFEFHAAALCCGAEVKVQNLVLKSEEALAVNFPFLLHHIPDESVGPQNHRDTL LRLVKSWSPKVVTLVEYELNTNSAPFYPRFLETLEYYSAIFESINVTLSKDRKERINVEQHCLAKEIVNIIACEG…
CqGRAS18	AUR62034195-RA	ATGTCAAGACCTGCCTTAAATGAAGCAGTTGTTCGGTTAGAATTCTGTAAGTTTCTTTTGTTGCAGTTTCTTGCTTTTAT CGGTATTGGAGCTCGCAGGAAAATATTTTACCACAGGATTTCAATATTAACTGGTAATACAAAGAAGGGCTATAGCTTAT GCTATAGCATGGACTCACACAAGATTGTGGGATACAATGTTACTGGTGCTGATTCGTCCTATATATCTTCTCAGCATACT TCTTCACCAATTCCAAACAGAATAATTGGACCGCTGAAGTTTAGTTTTAGAAACTCTCCAAGTTCACCATTCTCACCTCC CTTCGATTGTGATACTGTCACTGCATTGAGTGATAGCCGAGAGCAACACAGCTCGAGTGAGAGTCTCTCGGGAAA…	MSRPALNEAVVRLEFCKFLLLQFLAFIGIGARRKIFYHRISILTGNTKKGYSLCYSMDSHKIVGYNVTGADSSYISSQHT SSPIPNRIIGPLKFSFRNSPSSPFSPPFDCDTVTALSDSREQHSSSESLSGKSPSCNSSLETTSYCQRLNSSPSEDSHQT AVLRTSSGTLFSHKTDYEVNIRRVLQELETVLMGDEAVGGGSRQPQIPSQRLGSWNREPQGSLGAQAQSSSASGERRSEE GGQSEKRHKAVEEEIQQLKIPSGNLKELLIECARALSENRIDDFEKLVEQARGEVSISGQPIQRLGAYMIEGLVARRQSS GNNIYRALRCKEPLGKDLLSYMHILYEMCPYLKFGYMAANGAIAEACRNENRIHIVDFQIAQGTQWLTLLQALAA…
CqGRAS19	AUR62007560-RA	ATGTCCACCAGCCCACCACCCCCTTTGGGCTTCGGCGGCGGTGGTCCGCCCTTTCACGACCCTTTTCAAGTCGGCCCACC ACCGCCTGACGCCAACGAGCCTTGGTTAGACCATACTTCTACGACGTCGTTTCGATTTGCTGATTTTTGCGATGGGGCGC CCGGTGAGTTTGACTCCGACGAGTGGATGGAGAGTTTAATGAGTGCTGGTGGTGGTGCCGTTGAAGCCGGTAATAATGAT GGGTCTAACCTTCAATCCGCTTGTGACGCGTGGCAAGGCGTAAGCGGCGCCGCTGATTTTAGTCTTTATGATGGTGTTAA TGCTGATCCTTTTGCCACGTGTCCTAATCGGATCAATGTTGCGATTTCTCCACCGTCGGATCTCGCTCGAGTTAT…	MSTSPPPPLGFGGGGPPFHDPFQVGPPPPDANEPWLDHTSTTSFRFADFCDGAPGEFDSDEWMESLMSAGGGAVEAGNND GSNLQSACDAWQGVSGAADFSLYDGVNADPFATCPNRINVAISPPSDLARVIYSDADKTVTTQPWVPPSPPLKDPQSQPL EPPQNQNDAAAVAAAIAEEEQEQEHSWPPLITALLDCARVAESDPERAVKSLVRLRDSVSQHGDPTQRVAFYFTEALSCR LSPPISSSIVQTTASEECTLSYKALNDACPFSKFAHLTANQAILEATDGAEKIHIVDFGIVQGVQWAALLQALATRPTGK PNKIRISGIPAPALGESPASALFATGNRLREFAKVLELNFEFEPVLTPIQELTESNFRVDPDEVLTVNFMLQLYN…
CqGRAS20	AUR62039523-RA	ATGAAGAGGGAACTCCCCTTTACGAATCCAGAACCTTCTACCGGCGGTAAACCGCCGGTTTCTGGAAAGTCAAAGATGTG GGAAGATCAAAACGACGCCGGAGTTGATGAGTTGCTTGCCGTTTTGGGGTATAAGGTCAGGTCATCAGATATGGCGGAAG TTGCTCAGAAACTTGAACAGCTTGAACAAGCTATGGGAAATGTTCGAGAAGATGGTCTTTCTCAATTAGCTTCTGAAACT GTTCATTATAATCCTTCAGATCTGTCTACTTGGCTTGAATCTATGCTTTCTGAGTTTAATCCATCTACTACTTTTGATGA TGATTCGTCAAGTCAGATTCTATTACCTTCTCCGATTGGGTCGGTTGTAGATCCGATTGTTAACCCGACTCCTCA…	MKRELPFTNPEPSTGGKPPVSGKSKMWEDQNDAGVDELLAVLGYKVRSSDMAEVAQKLEQLEQAMGNVREDGLSQLASET VHYNPSDLSTWLESMLSEFNPSTTFDDDSSSQILLPSPIGSVVDPIVNPTPQSSVRFSSDPYSDYDLKAIPGKAILTPPS PSSSREAKRLKASNYTAASATATATVSNPSSSKLTANSAVSRPVVVVDSQENGVRLVHTLMACAEAIEQQNMGLAEALLK QIGFLAASQVGSMRKVATYFAEALARRVYKLCPDVPYDGNLSDMLQMHFYETCPYLKFAHFTANQAILEAFSGKKKVHVI DFSMKEGMQWPALMQALALRPEGPPAFRLTGIGPPAPDNSDRLQEVGWKLAQFADSIQIQFEYRGFVANSLTDLE…
CqGRAS21	AUR62014191-RA	ATGAAGAGGGAACTACCCTTTACGAATCCAGAACCTTCTACCGGCGGTAAACCGCCGGTTTCTGGAAAGTCAAAGATGTG GGAAGATCAAAACGACGCCGGAGTTGATGAGTTGCTTGCCGTTTTGGGGTATAAGGTCAGGTCATCAGATATGGCGGAAG TTGCTCAGAAACTTGAACAGCTTGAACAAGCTATGGGAAATGTTCGAGAAGATGGTCTTTCTCAATTAGCTTCTGAAACT GTTCATTATAATCCTTCAGATCTGTCTACTTGGCTTGAATCTATGCTTTCTGAGTTTAATCCTTGTACTACTTTTGACGA TGATTCGTCGTCAAGTCAGATTTTATTACCTTCACCGATTGGGTCGGTTGTAGATCCGATTGTTAACCCGACTCC…	MKRELPFTNPEPSTGGKPPVSGKSKMWEDQNDAGVDELLAVLGYKVRSSDMAEVAQKLEQLEQAMGNVREDGLSQLASET VHYNPSDLSTWLESMLSEFNPCTTFDDDSSSSQILLPSPIGSVVDPIVNPTPQSSIRFSSDPYSDYDLKAIPGKAILTPP SPNTTSSSSSREAKRLKASNYTAASATATATVSNPSSSKLTANSAVSRPVVLVDSQENGVRLVHTLMACAEAIEQQNMGL AEALLKQIGFLAASQVGSMRKVATYFAEALARRVYKLCPDVPYDGNLSDMLQMHFYETCPYLKFAHFTANQAILEAFSGK KKVHVIDFSMKEGMQWPALMQALALRREGPPAFRLTGIGPPAPDNSDRLQEVGWKLAQFADSIQIQFEYRGFVAN…
CqGRAS22	AUR62021833-RA	ATGCAAACATCTCAGCACAACTGCGCTACAAGTGGAGTACATGGATTCCTTTACCAGCATGCCCCTGATATAACACCTTA TTGCTCATCCCATTATCAAGTGTTCGACAATAACATGTACCCTAATAACACTACTCAGGGAAACCAGATATCTTTCCAAA ACTTCAATGAAGGATATATCACATTAGACTCTGGTCAAAATGCTGGCCTTTATAACATCTATGACTCACCATCTGGTGTG AGCACCTCATCGAACAGAAGCCAGTTTTCTCCACAAGGTTCTCAGTCATACATCTCAGACCCTCCTCAATCTTCCGACAA CACTTATGGTTCCCCAATGAGTAACTCCTCTGTGGTGGATGACAATACTGAACTAAGGAACCAGCTTAGAGAACT…	MQTSQHNCATSGVHGFLYQHAPDITPYCSSHYQVFDNNMYPNNTTQGNQISFQNFNEGYITLDSGQNAGLYNIYDSPSGV STSSNRSQFSPQGSQSYISDPPQSSDNTYGSPMSNSSVVDDNTELRNQLRELERSLLGPDSPRLIDGHYCSLSHGGNHGP SSNQLMEMLPKMDLKQVLFLCAQAVSEKDVSTAETLMDALDKMVSVCGTPMQRLAAYMLEGLRARLESSGYTIYKKLRCE QPTSSELLTYMHILYQVCPYFKFAYMSANLIIQEAVGHEGSIHIIDFQIGMGTQWLSLIQSLGNRPGGPPLVRITGVDDS QSVLARGAGLELVEKRLSMEAKQWNVPFEFHAAAMSGCEVKRENLSIRPGEALAVNFPYMLHHMPDESVSTENHR…
CqGRAS23	AUR62009552-RA	ATGAATTCTGTACTTGTTGATTCTGATCTCATGAACTCTGCCTTCAAATTCTACCCAGCTGAAATGGGTTCAATTTATCT AAAGAACCCAACTTTTGGAGATTTCTTTCAAACCCCTGAAATTGTTGAACCTCAAACCCTTGAATATGAAGAAAATGAGA GCAAAATCAGCTTAGAAGCTCCTGATTCGATTGATTTGGATACTCTTTCAATTGATCAAAATGAGAGCAATAGTCGTTGT TTGAAAATACCTGATTTTCCTGATCATTGCCTTAAATTCATTAGTGATATTCTTTTAGAAGAAGATTTGGATGAGAAGCC TGCCTCTGAACAAGAGCATTGGGCTCTCCAAGCCACTGAAAAATCTTTGTATGATGCTCTTGGGGAGTCATACCC…	MNSVLVDSDLMNSAFKFYPAEMGSIYLKNPTFGDFFQTPEIVEPQTLEYEENESKISLEAPDSIDLDTLSIDQNESNSRC LKIPDFPDHCLKFISDILLEEDLDEKPASEQEHWALQATEKSLYDALGESYPFQNQYPPSSHYSPSSPDPNTISLDDSSS GKSFSSFESNLSHTQPQLDLNVDDFVQSFLELNPQSSGSSSDDGDDGVVNDVVFPKKPLSTAPKKGEKPVKGSRRKKSRQ RDDGDHEGGRSNKLHAASSEDYAELEQYDDILLCSENKEEDASLSPKECLSTTKGHGSRGARGKKQSIKVDEVDLRNLLV QCAQAVSSFDLRLANELLKQIRQYSSPYGDSIQRIAHHVATGLEARLAGTGSTISTDICDMKISSSDFLKAYRLY…
CqGRAS24	AUR62001765-RA	ATGAATTCTGTACTTGTTGATTCTGATCTCATGAACTCTGCCTTCAAATTCTACCCAGCAGAAATGGGTTCAAATTATCT AAAGAACCCAACTTTTGGAGATTTCTTTCAAACCCCTGAATTTGTTGAGCCTCAAACCCTTGAATTTGAAGAAAATGAGA GCAAAATCAGCTTAGAAGCTCCTGATTCGATTAATTTGGATACTCTTTCAATTGATCAAAATGAGAGCAATAGTAGTTGT TTGAAAATACCTGATTTTCCTGACCATTGTCTTAAATTCATAAGTGATATTCTTTTAGAGGAAGATTTGGATGAGAATCC TGCCTCTGCACAAGAGCATTGGGCTCTCCAAGCCACTGAAAAATCTTTGTATGATGCTCTTGGGGAGTCATACCC…	MNSVLVDSDLMNSAFKFYPAEMGSNYLKNPTFGDFFQTPEFVEPQTLEFEENESKISLEAPDSINLDTLSIDQNESNSSC LKIPDFPDHCLKFISDILLEEDLDENPASAQEHWALQATEKSLYDALGESYPFQNQYPPSSHYSPSTSDPNTISVDDSSS GKSFSSFESNLTYLSHSQPQLDLNVDDFVQSFLELNPQSSGSSSEDGDDGVVNDVVVPKKPLSTAPKKGEKPVKGLRRKK SRQRDDVDHEGGRCNKLQASSSEDYAELEQYDDVLLCSENKMHASLSPKECLSTTKGHGSRGARGKKQSIKVDEVDLRNL LVQCAQAVSSFDLRSANELLKQIRQYSSPYGDSIQRVAHHVANGLEARLAGTGSTISTDICDMKISSSDFLKSYR…
CqGRAS25	AUR62012823-RA	ATGCAAACATCTCAGCATAACTGCGCTACGAGTGGAGTACATGGATTCCTTTACCAGCATGCCCCTGATATAACACCTTA TTGCTCATCCCATTATCAAGTGTTCGACAATAACATGTACCCTAATAACCCTACTCAGGGAAACCAGATATCTTTCCAAA ACTTCAATGAAGAGTATATCACATTAGACTCTGGTCAAAATGCTGGCCTTTATAACATCTATGACTCACCATCTGGTGTG AGCACCTCATCGAACAGAAGCCAGTTTTCTCCACAAGGTTCTCAGTCATACATCTCAGACCCTCCTCAATCATCCGATAA CACTTATGGTTCCCCAATGAGTAACTCCTCTGTGGTGGATGACAATACTGAACTAAGGAACCAGCTTAGAGAACT…	MQTSQHNCATSGVHGFLYQHAPDITPYCSSHYQVFDNNMYPNNPTQGNQISFQNFNEEYITLDSGQNAGLYNIYDSPSGV STSSNRSQFSPQGSQSYISDPPQSSDNTYGSPMSNSSVVDDNTELRNQLRELERSLMGPDSPRSADGHYCSLSHGGNHGS SSNQLMEMLPKMDLKQVLYLCAQAVSEKDVSTAETLMDALGKMVSVCGTPMQRLAAYMLEGLRARLESSGYTIYKKLRCE QPTSSELLTYMHILYQVCPYFKFAYMSSNLIIQEAVGHERSIHIIDFQIGMGTQWISLIQSLGNRPGGPPLVRITGVDDS QSAYARGAGLELVEKRLLMEAKKCNVPFEFHAAAMSGCQVKRENLSIRPGEALTVNFPYMLHHMPDESVSTANHR…
CqGRAS26	AUR62001763-RA	ATGAATCTTTATGGTTTTAACCCAGAAATATCATACCCTTTTCTGGGTGATGAAGAAAATGCTGAACCATCATTTCCAAG TTACAATCATCAATTTGGAAATAACATTGCTAACAATAGTAACAACAATATTTCTGATCAATTTCATGAGCATACTTTTT TTGATGAATGTCAAATACATGTCCCAAATAATTTGGGAAATTTACTACCAAATGACCCAACAGAAATCCCTGCAATCCCA GATACTTGTTTTAATTACATAAATGATCTTTTACGGGAAGAATATTGCTCCCCAGATGATAATTTTCATACCCCAAATTC AACCCTTGAAGATTATATGGCTGCTCAATTGTCCTACAACAAGTCCTTAGATGCTGCCCTTCATCTTGGTGAGAA…	MNLYGFNPEISYPFLGDEENAEPSFPSYNHQFGNNIANNSNNNISDQFHEHTFFDECQIHVPNNLGNLLPNDPTEIPAIP DTCFNYINDLLREEYCSPDDNFHTPNSTLEDYMAAQLSYNKSLDAALHLGENFSISFSANHDYMHNQCPPPDICQTSPHC LDDYLDMFSSNNNINIPFSYAPNFGNNDNFGSTFVRSSPMNESISHGAGLNPAPGDLIGGGGGESIHFYEVGFGFIINDN NYLFQDQVSGHNVSTVENLEAPICEKGDQSYTDSTRRRKHDIEENGDQRKNKNIAPCNDEVIEQIEQYGDVILCPEGRSK PGALCNSSSRTQNSGDSSKGSKKRGNNKVQAPDLRGLLTRCAQCVAQVSLSGAYDMLKQIREHSSPYGDFLQRVA…
CqGRAS27	AUR62017058-RA	ATGCAGAATCTGAGAAATCTTCAAGGAATATATTGCACCTTTGAATCTTCCTTGTTAAGTGGTGTAGATAACCCTTGTGG ATCTCCATCAACCGGAAGCATCTCTGGTAACGGGAGCACAGTTTCACTTTTCGATCCTGAATCCCCTTCAATTGATTCAC TTGAAATTGGTAATCTTTGGCATCATCTCAAAGAGCTCGAGTCTGTCATGATGGAACCTACTTCAGATAACTTTTACAAT GAGAATTGGCAACAGTTGAGGGAGATGATATCGAGAAGGGAACTTAGGGAGGTACTAATTGCTTGTGCAAAAGCGATATC TAATGATGATTTGCTGACTGCTGGGTGGTTGATTTCTGAGCTACAACATATGGTTTCGGTTTCTGGTGAACCGAT…	MQNLRNLQGIYCTFESSLLSGVDNPCGSPSTGSISGNGSTVSLFDPESPSIDSLEIGNLWHHLKELESVMMEPTSDNFYN ENWQQLREMISRRELREVLIACAKAISNDDLLTAGWLISELQHMVSVSGEPIQRLGAYILEGLIARYSSSGISIYRALNC KEPTSSEFLSYMQVLYEVCPYFKFGYMSANGAIAEALKNEDRIHIIDFQIAQGSQWVSLIQALAARPGGPPRVRITGIDD STSEFARGGGLNIVGERLSMLAKACNLPFEFHAAALSCGAEVKVQNLVLKSEEALAVNFPFLLHHIPDESVGPQNHRDTL LRLVKSWSPKVVTLVEYELNTNSAPFYPRFLETLEYYSAIFESINVTLSKDRKERINVEQHCLAKEIVNIIACEG…
CqGRAS28	AUR62009548-RA	ATGTATTTTGTTCCTGAAGAAGAGTATCCAAGCTTTTCAAGCTCTGAAAGATGTGTCAATGAAAATGGGTGTTTTCAAAA CTATGGTTTATACGAAGAACCCATCTCTGTAAATGACCCACTATATGATCAATACTATCAAACCCATGAAGAAAATTCAG AGATACCCGATTTTTCTGATGCATGTCTTAAGTACATGAATGATATTCTCATGGAAGAGGATATGGATGATAACCCTGCT ACTTTGCAGGATTATCATGCACTCCAAGCCACTGAGAAGTCATTCTATGATGTTCTTGCAGGGGAGACATACCCGCTTTG TCCCGATCAAAGGCCGTTGTCAGATGATCTCAACACAAACTCCAGCAATCAAGGGAGTAGTGGTTGCTATGGTGT…	MYFVPEEEYPSFSSSERCVNENGCFQNYGLYEEPISVNDPLYDQYYQTHEENSEIPDFSDACLKYMNDILMEEDMDDNPA TLQDYHALQATEKSFYDVLAGETYPLCPDQRPLSDDLNTNSSNQGSSGCYGVGVESNWLIHQSLSEGFQHIDDTHHVLES TSEGSGSSSSFNYLKDGVADSPVSTLFVNELSSVVNSGISRACKEKNYEGIGDSREELGYGSRGRKNLHRENSGQVEERS AKQLATNNEEYSEMEKFDDALMISKEENNDILTCISNNAVKDASQDSEQEEEPKGSKSKRRAKRGKKKTSTEVVDLRTLL IQCAEAVSCAELRTANELLKQIRQHATPFGDSVQRIAHYFANGLEARMTGTGSELYKASDWKRFSSYDILRGYRL…
CqGRAS29	AUR62001764-RA	ATGGGTTCAAACCCAACTTATGAAAATTTCTTTCAAAACCCTGAATTTGAGAAACATGAGAGTCAAGTAAGTTTAGAAGC TCCTCATTTGATTAGTGAAAATACTTCTCCACTTGATCAGAATGAGAGCAATAATAGTTGTTTGAAAATTCCCAATCATT GCCTTAAATACATTAGTGATATTCTCTTAAAAGAAGATTTGGATGAAAATCCTGCCTCTGCACAAGAGCATTGGGCTCTC CAAGCCACTGAGAAATCATTATATGATGCTCTTGGGGAGTCATACCCTTTTCAGCATTTATACACTCCTTCACCTGATTG TTTCCCGTCATCTTCGGATCGAAACACTATATCCCTAGATGACAGCTCTTCCGGAAATAGTTTTAGCTCTTTTGA…	MGSNPTYENFFQNPEFEKHESQVSLEAPHLISENTSPLDQNESNNSCLKIPNHCLKYISDILLKEDLDENPASAQEHWAL QATEKSLYDALGESYPFQHLYTPSPDCFPSSSDRNTISLDDSSSGNSFSSFESNWGPSQPQLDLTTVNVDDFVQSFLELN PQPSGSSSKDGDDEEVNDVVVSKKPLSTTSKKGEKPVKGSRRKKSRQRDDVDYEGGRCNKLQATSSEDYAELEQYDDVLL CNENKMHASLSPKECSAVEARGKLSKTKGHGSRGARGKKQNIKVDEVDLRNLLIECAQAVSNIDRRTSNELLKQIRQYSS PHGDSIQRIAHHVANGLEARLAGTGSTISTDICDMKISSFDFLNSYRLYVSAIPFKRMSYIQANNTILKLAVKAT…
CqGRAS30	AUR62009551-RA	ATGTATCCTGTTCTTGTTGATCCTGAATTAGTGAGTCATGAATTCAAATTTAACCCAGATTTGATTTCAAACATTAACAC CCATCAAAACTTTGGAAACACCCATCAAAACTTTGGAAATGGGATCACCCAAGGTGAAATCTTTGGAAACGATGATTTGG TTGATCAAAAACCCCCATTAGTTGATTACAATAAGAATTTCATAAGCTCAGATATACCTGATTTTTCTGATGCTTGCCTC AAGTTTTTAAGTGATATTCTCTTGGAAGAGAATTTGGATGAAATTCCTGCTACTGTACAAGATTATAGGGCTCTCCAAGC TACTGAGAAATCTTTATATGATGCTCTAGGAGAGGAATATTCACCTTCTGATAAACCTACATCATGTTTAGATCA…	MYPVLVDPELVSHEFKFNPDLISNINTHQNFGNTHQNFGNGITQGEIFGNDDLVDQKPPLVDYNKNFISSDIPDFSDACL KFLSDILLEENLDEIPATVQDYRALQATEKSLYDALGEEYSPSDKPTSCLDQSIENPDDVLGRCWDNSFGVESNWVQSQT PSEPFLSLDDLSQSFLELNSQSSGSSNSDDCKDGAATSPTSTISSLAPEKGDKVVSKPRRKKNHQRDDGSYGGGRSNKQQ ASSNEDYVEMKQYDDILLCKEDKDGLAVGNKESSATDVSKKMQEKGVKGKTTRGKKQDIIGEEVDLRTLLTQCAQAVASF DLRSANERLKQIRQHSSPYGDNIQRLAHYFANGLEARLAGTGSTMSANIVDARISSSGFLKAYRAYVTAVPAKRM…
CqGRAS31	AUR62009555-RA	ATGGAAAAGAGAGAAGATCGGGTAGCTTTAAGGTTATGTGAGAAGAGGATGTGCGTTATGAGCAAGAATGAAAGTGTGGA TCGGATCTCGTGGTTGCCGGAACACGTTCTCCATGTTATACTTGATAAGCTTGATCCATTGAAAGATGTAGGTCGAAGTT CCGTATTGTCCAAGACCTGGAAAAGTCACTTGTCCTTATTGTATGCTGTGATTGAGGACGATGATGTAATGAATCTAACG CACTCTTGTCCTGCAATTGAAACTTTAGAGTTTGATCATTGCACGTTTTGGATTAATACCCTGGAGCTTTCAGTGTTTCC TAGGCTAAAGAAAGCTACTTTTCTTGATCGTTATGATTATCTCATTGATACTGTTCTTGATCACACTGGTCTTGA…	MEKREDRVALRLCEKRMCVMSKNESVDRISWLPEHVLHVILDKLDPLKDVGRSSVLSKTWKSHLSLLYAVIEDDDVMNLT HSCPAIETLEFDHCTFWINTLELSVFPRLKKATFLDRYDYLIDTVLDHTGLESFTYKAGARCVFAAAVYASIKELTLSYD CTISALNLFVDLTDTFPFLEEADLTLRLQYVDGGDTFKTFRAANHHLSKLSISIPNAVQVEEINISCPNLEWFKFHGCGL KQICINCPSLRQFHYVGNEIPVLPLLNASPTGMEDIYFQLGKIYDFSNLWFIQMRGLIEQMARVGRVFRLSLDYDVKMQY GPIEAIQQPNVHLEIKFEELMNPAALVDGLIWSTRPTTITIYSFHQHDIVKITGPGDLIGGGGESVHFNEAGFGF…
CqGRAS32	AUR62012109-RA	ATGGATCCACAATTAGAAGAGTTATATGGGACTTTGCATCGAATCAAGTTCAATAATCACAAGGTTCCGAATTTAGCAAG TAACAATCATTTTGATACGGCAAAATTGCAAGATCCCAATTTGAATTTGAGTTTTGCAAACCCTCCATTGATTCACCAAA ATCCGAATTTTAATGTGGGTGTACCATCAGTTAGTCAGGAAACTGATTCATCTCTTCACGAAGATTATGATCTTAGTGAT GTTGTTCTTAAGTACATCACTCAAGTCCTGATGGAAGAGGATGAGGAAGAGAAAACCCGTTCACATCACGAGCCTTCAGC TCTTGAAGCAACAGAGAAAACATTGTATGAGGTCATAGGGGAGAAGTATCCTTCACCACAAAACCTATATAACTT…	MDPQLEELYGTLHRIKFNNHKVPNLASNNHFDTAKLQDPNLNLSFANPPLIHQNPNFNVGVPSVSQETDSSLHEDYDLSD VVLKYITQVLMEEDEEEKTRSHHEPSALEATEKTLYEVIGEKYPSPQNLYNLPNAKHDSWNFNGAGSLITDSYSGASSSS SLVHSNWPVNPYEYNPVPIVDFSKPSSNLSLQTSNSSSNSSGRQFDVHFNYDSPYSTASNLFGLADATAESPVSALNVSE IFNDSQSMLQFQKGLKEASKFLPNVLLSKDLMNNGSSQKLVGAASRDAVIKLENMHNNQIPADLLIGTKHRSRDDFQLEE RRGNKQSAVSHVSDEAVMRSEMFDKVLLCSGGKNDAALREVLQSGLNKSAQNSQPKGSGGGRGRGRRQGSRIEVI…
CqGRAS33	AUR62001762-RA	ATGTATTTTGTTCCTGAAGAAGGGTATCCAAGCTTTTCAAGCTCTGAAAGATGTGTCAATGGAAATGGGTCTTTTCAAAA CTATGGTTTATATGAAGAACCCATCTCTGTAAATGACCCACTATATGATCAATACTATCAAACTCATGAAGACAATTCAG AGATACCTGATTTTTCTGATGCATGTCTTAAGTACATGAATGATATTCTCATGGAAGAGGATTTGGATGATAACCCTGCT ACTTTACAGGATTATCATGCACTCCAAGCCACTGAGAAGTCATTCTATGATGTTCTTGCAGGTGAGACATACCCGCTTTG TCCCGATCAAAGGCCGTTATCAGATGATCTCAACATAAACTGCAGCAATCAGGGGAGTAGTGGTTGCTATGGTGT…	MYFVPEEGYPSFSSSERCVNGNGSFQNYGLYEEPISVNDPLYDQYYQTHEDNSEIPDFSDACLKYMNDILMEEDLDDNPA TLQDYHALQATEKSFYDVLAGETYPLCPDQRPLSDDLNINCSNQGSSGCYGVGVESNWLIHQSLSEGFQHIDDTHHVLES TSEGSGSSSSINCLKDGVADSPVSTLFVNELSSVVNSGISRAYKEKNYEGIGDSREEQGYGSRGRKNLHRENTGQVEERS AKQLATNNEEYSEMEKFDDALMISKEENNDILTCISNNAVKDAIQDSEQDEEPKGSKSKRRAKRGKKKTSTEVVDLRTLL IQCAEAVSCAELRTANELLKQIRQHATPFGDSVQRIAHYFANGLEARMTGTGSELYKASDWKRFSSYDILRGYRL…
CqGRAS34	AUR62004045-RA	ATGTCCACCAGCCCACCACCTCCTTTGGGCTTCTCCGCCGGTGGTCCGCCCTTTCACGACCCTTTTCAAGTCGGCCCACC ACCGCCTGACGCCAACGAGCCTTGGTTAGACCACACTTCTACGACGTCGTTTCGATTTGCCGATTTTTGCGATGGGGCGC CTGGTGAGTTTGACTCCGACGAGTGGATGGAGAGTTTAATGAGCGCTGGTGGTGGTGCCGTTGAAGCCGGTAATAATGAT GGGTCTAACCTCCAATCCGCTTGTGACGCGTGGCAAGGCGTAAGCGGCGCCGCTGATTTTAGTCTTTACGGTGGTGTTAA TGCTGATCCTTTTGCCACGTGTCCTAATCGGATCAATGTTGCTATTTCTCCACCGTCGGATCTCACTCGAGTTAT…	MSTSPPPPLGFSAGGPPFHDPFQVGPPPPDANEPWLDHTSTTSFRFADFCDGAPGEFDSDEWMESLMSAGGGAVEAGNND GSNLQSACDAWQGVSGAADFSLYGGVNADPFATCPNRINVAISPPSDLTRVIYSDADKTVTTQPWVPPSPPLKDPQSQPL EPPQTQNDAVASDPERAVKSLVRLRDSVSQHGDPIQRVVFYFTEALSCRLSPPLSSSIVETTASEECTLSYKALNDACPF SKFAHLTANQAILEATDGAEKIHIVDFGIVQGVQWAALLQALATRPTGKPNKIRISGIPAPALGESPASALFATGNRLRE FAKVLELNFEFEPVLTPIHELTESNFRVDPDEVLTVNFMLQLYNLLDETTIEVEAALKLAKSLNPKIVTLGEYEV…
CqGRAS35	AUR62039362-RA	ATGGATCCACAATTAGAAGAGTTATATGGGACTTTGCATCGAATCAAGTTCAATGATCAGAAGGTTCCTATTTTAGCAAG TAACAATCATTTTGATACGGCAAAATTGCAAGATCCCAATTTGAATTTGAGTTTTGCAAATCCTCCATTGATTCACCAAA ATCCGAATTTTAATGTGGGTGTACCATCAGTAAGTCCGGAAACTGATTCATCCCTTCACGAAGATTATGATCTTAGTGAT GTTGTTCTTAAGTACATCACTCAAGTTCTGATGGAAGAGGATGAGGAAGAGAAAACCCGTTCACATCACGAGCCTTCAGC TCTCGAAGCAACAGAGAAAACATTGTATGAGGTCATAGGGGAGCAGTATCCTTCACCACAAAACCTATATAACTT…	MDPQLEELYGTLHRIKFNDQKVPILASNNHFDTAKLQDPNLNLSFANPPLIHQNPNFNVGVPSVSPETDSSLHEDYDLSD VVLKYITQVLMEEDEEEKTRSHHEPSALEATEKTLYEVIGEQYPSPQNLYNLPKAKHDSWNVNGAGSLITDSYSGASSSS GLVHPSWPVNPYEYNPVPIVDFSKPSSNLSLQTSYSSSNSSGRQYDVHFNFDSPYSTASNPFGLVDATAESPVSALNVSE IFNDSQSMLQFQKGLKEASKFLPNVLLSKDLMNNGSSQKLVGAASHDAVIKLENMHKNEIPAELLIGTKHRNRDEFQLEE RRGNKQSAVSHASDEAVMRSEMFDKVLLCSGGKNDAALREVLQSGLNKNAQNSQPKGSSGGRGRGRRQGSRREVI…
CqGRAS36	AUR62001766-RA	ATGTATCCTGTTCTCGTTGATCCTGAATTAGTGAGTCATGAATTCAAATTCAACCCAAATTTGATTTCAAACGTTAACAC CCATCAAAACTTTGGAAATGGGATCAGCCAAGGTGAAATCTTTGGAAACGATGATTTGGTTGATAAAAAACCCTCATTAG TTGATTTCAATAAGGGTTTCATAAACTCAGATGTGCCTGATTTTTCTGATGCTTGCCTCAAGTTTTTAAGTGATATTCTT TTGGAAGAGAATTTAGATGAAATTCCTGCTACGGTACAAGATTACAGGGCTCTCCAAGCCACTGAGAAATCTTTATATGA TGCTCTAGTAGAGGAATATTCACCTTCTAATAAACCTACTTCATGTTTAGATCAAAGTATTGAAAACCCAGATGA…	MYPVLVDPELVSHEFKFNPNLISNVNTHQNFGNGISQGEIFGNDDLVDKKPSLVDFNKGFINSDVPDFSDACLKFLSDIL LEENLDEIPATVQDYRALQATEKSLYDALVEEYSPSNKPTSCLDQSIENPDDVLGRCWDNSFGVESNWVQSQTPSEPFLS LDDLSQSFLELNSQSSGSSNSDDCKDGAATSPASTISSLAPEKGVKVMSKPRRKKNHKRDDGSYGGGRSNKHQASSNEDY VEMKQYDDILLCKEDKDDLAVGNNESSATDMSKKLQGKGEKGKTTRGKKHNNIVEEVDLRTLLTQCAQAVASFDLRSANE RLKQIRQHSSPYGDNIQRLAQYFANGLEARLAGTGSTMSANIVDARISSSGFLKAYRAYVTAVPAKRMSFFLANN…
CqGRAS37	AUR62040238-RA	ATGGCAGAGATTGGAGGAAGAATGGGAGGCAAAGAATGTAAATGGGCTAATAATCTTCTACTGGAGGCAGCTCGAGCGGT GTCAGACTCTGACACCGCTCGCCTCCACCAAATACTATGGATGCTAAACGAACTCGGGTCCCCATATGGGGACGTCGAGC AGAAGTTAGCATCCTACTTCACACAAGCCCTCTTTACTCGAATGACCGACTCCGGCGATCGTTGCTACAACAACATGAGA GTTGCCGCGGATAAATCATTCTCGTTCGAAACAACTCGAAAGATGCTACTTAAGTTCCAAGAAGTTAGTCCTTGGACTAC ATTCGGACACGTGGCGAGTAACGGTGCATTGATTGATGCCCTAGATGGTGAGCCTAAACTCCATATTATTGACAT…	MAEIGGRMGGKECKWANNLLLEAARAVSDSDTARLHQILWMLNELGSPYGDVEQKLASYFTQALFTRMTDSGDRCYNNMR VAADKSFSFETTRKMLLKFQEVSPWTTFGHVASNGALIDALDGEPKLHIIDISNTFCTQWPTLLEALATRMDDTPHLKLT TVLDSNDVGVQRVMKEIGVRLEKFARLMGVPFKFKVIHHVGDLSTLDFSDLDVKEDEALAINLVNSLHTLSLRRRDGLLS AFKGLNPRVVTVVEEEADFAADEDGFVRGFSECLRWFRVYFEALEESFGRTSNEKLMLERAAGKALVDLLACPEATSAER RENATRWTGRMRGVGFGHVAYSEEVCDDVRALLRRYKEGWSMAQCSSLASPAAGIFLNWRDQPVVWASAWKP*
CqGRAS38	AUR62004009-RA	ATGGCAGAGATTGGAGGAAGAATGGGAGGCAAAGAATGTAAATGGGCTAATAACCTTCTACTGGAGGCAGCTCGAGCGGT GTCAGACTCTGACACCGCTCGACTCCACCAAATACTATGGATGCTAAACGAACTCGGGTCCCCATACGGGGACGTCGAGC AGAAGTTAGCATCCTACTTCACACAAGCTCTTTTTACTCGAATGACCGACTCTGGCGATCGATGCTACAACAACATGAGA GTTGCCGCGGATAAATCATTCTCGTTCGAAACAAATCGAAAAATGCTACTTAAGTTCCAAGAAGTTAGTCCTTGGACTAC ATTCGGACACGTGGCGAGTAACGGTGCATTGATTGATGCCCTAGATGGTGAACCTAAACTCCATATCATAGACAT…	MAEIGGRMGGKECKWANNLLLEAARAVSDSDTARLHQILWMLNELGSPYGDVEQKLASYFTQALFTRMTDSGDRCYNNMR VAADKSFSFETNRKMLLKFQEVSPWTTFGHVASNGALIDALDGEPKLHIIDISNTFCTQWPTLLEALATRMDDTPHLKLT TVLDSNDVGVQRVMKEIGVRLEKFARLMGVPFKFKVIHHVGDLSTLDFSDLDVKEDEALAINLVNSLHTLSLRRRDGLLS AFKGLNPRVVTVVEEEADFAAEEEGFVRGFSECLRWFRVYFEALEESFGRTSNEKLMLERAAGRALVDLLACPEDTSAER RENATRWTGRMRGVGFGHVAYSEEVCDDVRALLRRYKEGWSMAQCSSLASPTAGIFLNWRDQPVVWASAWKP*
CqGRAS39	AUR62041351-RA	ATGGATCCCAGAGTTCATGACTATGTTGGATTAGCAAATGGAATTAGATTTCAGTCAGTTAATGATCATGGGTTTCCTGT ATATTCAAATTATAATTATGATTATGTGAATGAATTACCCAATTTGGGAAATGGTTTAGTTGTTCATAATAATTACATCA GTGATGTTGGAGATGTTAATTTCAGTATTTCTGATACATGTACAAGAGATTTATCTCTAAATTCTAGTGTTACTGAGGGT AATTTGAATGAAGAATATGATTTCTCAGATTCTGTTTTGACATACATTAATCAAATTTTAATGGAAGAAGATGTTGAGGG TAAAGGTTGTATGCTTCAGGAATCATTACAGCATCAAGCTGTTCAGGATGCTGAGAAATCTTTGTATGAGGTTAA…	MDPRVHDYVGLANGIRFQSVNDHGFPVYSNYNYDYVNELPNLGNGLVVHNNYISDVGDVNFSISDTCTRDLSLNSSVTEG NLNEEYDFSDSVLTYINQILMEEDVEGKGCMLQESLQHQAVQDAEKSLYEVNGKSSLLKRDSHPNPSYFCSNLNNPDSCS YDDSYRCYNDGSIDSNSFVIDPSWGYGKGEYCGSDVENGFPVYQLPVSSNSSTSASYDNDGGLVDSQINSFGVSGLCTES QSIYQFNKGVEEANKFLPIQSDFLFSTNMDGLIKNNEEKCNVSLVNPSVNNGDDDIREECRGRKHAFGDTEERLSKLAAI YDDSKVRSDMFDKVLLHHGGDKNELVVSLRTNLQTAATKKTEQNDESKSGPKGRHKRQGGRKEVVDLRTLLTTCA…
CqGRAS40	AUR62009109-RA	ATGCAGGGTCTTCAATGGCCTGGATTGTTCCACATCCTAGCCTCTCGTTCTAAGAAGGTTAGCTCCGTAAGACTCACCGG GTTTGGTCCTTCTTCGGAGTTGCTCAATCAGACTGGCTCTCGCCTCGCTGAGTTCGCCGCCTCGCTCGGGTTGCCCTTTA AGTTTAACCCAATTGAGGGTAAGTTCGGGGACATGTCTGAGCTAGAGTTGACCCGAATTGATTTGAGAGCGAACGAGGCT ACGGTGGTGCATTGTATGCATCATAATTTGTATGATATGATTGGGTCTAATTTTGGAATGTTGAGGGTATTGAGTATAGT AAAGCCTAAGTTGGTTACAATGGTCACTCAAAACATTGAAATTTTCGAAACGGGGTCGTTTTTGGAGAGGTTTAT…	MQGLQWPGLFHILASRSKKVSSVRLTGFGPSSELLNQTGSRLAEFAASLGLPFKFNPIEGKFGDMSELELTRIDLRANEA TVVHCMHHNLYDMIGSNFGMLRVLSIVKPKLVTMVTQNIEIFETGSFLERFIETLHYYSAMFDALGEGLSRDNVLRHQVE QQLFGSEIRNILACDDVGGVSVSRWGDELSRFGFEPVSLSGSPAAQASLLLEMFPWKGYTLMEENGCLRLGWKGMPLLTA SAWQPSNYSCVTNNSNIMRN*
CqGRAS41	AUR62044774-RA	CTGTCCTCCCAACTTAAAACCTTTCATTCCGCTTTACAAACGTTTAACTCTCTCGCACCCTTCGTCAAATTCTCTCATTT TACCGCCAATCAAGCCATCTTCGAGGCTGTTCACGGGTTCGATCGAGTCCACATCATTGATCTTGATGTTATGCAGGGTC TCCAGTGGCCTGGTTTGTTCCACATCTTGGCCTCTCGTGCGAAGAAGGTTAGCTCGGTGAGACTCACCGGGTTCGGCCCG TCCTCGGAGTTGCTCGCTCAGACTGGCTCTCGGCTCGCCCAGTTCGCCGCCTCGCTCGGGTTGCCCTTTAAGTTTAACCC CGTTGAGGGTAAGTTCGGGGACATGTCCGAGTTAGAGTTGAGTCGAATCGATTTTCGAGCGAATGAGGCGACCGT…	LSSQLKTFHSALQTFNSLAPFVKFSHFTANQAIFEAVHGFDRVHIIDLDVMQGLQWPGLFHILASRAKKVSSVRLTGFGP SSELLAQTGSRLAQFAASLGLPFKFNPVEGKFGDMSELELSRIDFRANEATVVHCMHHKLYDIIGSNFGLLRVLSTVKPK LVTMVTQNIDIFETGSFLERFIETLHYYSAMFDALGEGLSRDNVLRHQVEQQLFGSEIRNILACDDVDG*
CqGRAS42	AUR62001768-RA	ATGGGTTCTCAATATGGGGAATTTTCTGATAGTTTTGTTAATGAAATTGGTAACCAACCTGTTAATGGAATGATGTCCCG TGGATATGATGAATCTCTAAACTATGCCAATTTGTTCAATTACAAAGACCCTTCTCAAGACCTATCTTCCTTGAACCTCC CAAGCCCTTTAGCTAACCCAGATGCACTCAACTTGAGCTTGTTTTCGGGGGCGAGCCAAGGGGGGGTTGAATTATCGGAT GATAGTGATTCGGATGATGTTCTTAAGTACATTAGCCAGATGCTTATGGAAGAGGACATGGAGCAGAAACCCTGTATGTT CCATGATCCTTTAGCCCTTCAAGCTACTGAAAAACCTTTTTATGATGCATTGGGTCAGAAATACCCCCCTTCCCC…	MGSQYGEFSDSFVNEIGNQPVNGMMSRGYDESLNYANLFNYKDPSQDLSSLNLPSPLANPDALNLSLFSGASQGGVELSD DSDSDDVLKYISQMLMEEDMEQKPCMFHDPLALQATEKPFYDALGQKYPPSPNQHPLIDHGVDSPDDRPWSSSSDSSGST CSSSSNSTNYVETTMVTDLSDHSKPLVIQSHPIRSYSQPSTLSQWSFGSSSSFGGSTSNGSTLSAFGLPIDMNFFSEKES IIQFQKGMEEASKFLPKNNNIVIDLDNINFSDESRHDASFVVVKKEKDENSPDGSRTSKIHYREDEDPDEGRRSSKQSAV SIDEAELSEMFDKVLLCHNPGHNCSINEDSKKSLPSPASQPQGPEVGKGRPRKQGNTKSTVDLRTLLTLCAQSTA…
CqGRAS43	AUR62009556-RA	ATGGGTTCTCAATATGGGGAAATTTCTGATAGTTTTGTTAGTGAAATTGGGAACCAACCTGTTAATGGAATGATGTCCCC TGATTATGATGAATCTCTAAACTATGCCAATTTGTTCAATTACAAAGACCCTTCTCAAGACCTCTCTTCCTTGAACCTCC TAAACCCTTTAGCTAACCCAGATGCACTCAACTTCAGCTCGTTTTCGGTGGCGAGCCAAGGGGGGGTTGAATTATCGGAT GATAGTGATTCGGATGATGTTCTTAAGTACATTAGCCAAATGCTTATGGAAGAGGACATGGAGCAGAAACCCTGTATGTT CCATGATCCTTTAGCCCTTCAAGCTACTGAAAAACCTTTTTATGATGCATTGGGTCAGAAATACCCCTCTTCCCC…	MGSQYGEISDSFVSEIGNQPVNGMMSPDYDESLNYANLFNYKDPSQDLSSLNLLNPLANPDALNFSSFSVASQGGVELSD DSDSDDVLKYISQMLMEEDMEQKPCMFHDPLALQATEKPFYDALGQKYPSSPNQHPLIDHGVDSPDDRPWSSSTDTSGST CTSSSNSTNFVETTMVTDLSDHSKPLVTQSHPIRSYSQPSTLPQWSFSSSSSFGGSISNGSTLSAFGLPVDMNFFSEKES IIQFQKGMEEASKFLPKNNNIVIDLDNINFPNESKHDASAVVVKKEKDENSPDGSRTSKVHYREDEDPDEGRRSSKQTAV SIDEAELSEMFDKVLLCHNPGQSCGINKDSEKSLPSPASQPQGPEVGKVRPRKQGNIKSTVDLRTLLTLCAQSTA…
CqGRAS44	AUR62031401-RA	ATGAGTCCCAGCGGAAATCCAAACCCGAGCCCGAGTCCAAGCCCGAGCCCGAATACCAACCATGCTTCTTCCAGCACAAG CGGGAGCAGCAACACCAATAATACAAATACCATTGCAAGCAATAACAATAACATGATTTCGCCTTCGCCAACATCATCTA CTTCATCATGCTGCTCTACTTCGGCTCCATCGCTTCCACCGCAGCAACAACCGCCTCCCGAGACCCTCTCGGCAAAGCAA CTGATTGCCGAGGCAGCGATGGCTATAGCGGAAGGGAAGAACGAGCCAGCAACCGATTTGCTGGCTCGTTTGAGTCGAAT TTCGAACTCGAAAGGGAGTTCGGAGCAAAGGTTGGCCTTTTACATGGGGAACGCGCTACGTTGTCGCGCGTGCCC…	MSPSGNPNPSPSPSPSPNTNHASSSTSGSSNTNNTNTIASNNNNMISPSPTSSTSSCCSTSAPSLPPQQQPPPETLSAKQ LIAEAAMAIAEGKNEPATDLLARLSRISNSKGSSEQRLAFYMGNALRCRACPNEISAPVHELYSEEQMLAMYSLYDISPC FKFGLLAANLVMLEAITSALQEGIKVHVIDFDVGHGAQYINLLRALAERRSQIVSARAGSYELKVTVVETEVNNRGVKES VREGLIKLAERVGINLKFQGLSRRITELTRESLGCEDGEAIVVNFAFKLHRVPDESVSMENLRDELLRRVKGLNPRAVTL VEQEMNGNTAPFMTRVNESCAYYGALLDSLESTLPKENSDRARVEEGLGRKMSNSVACEGRERVERAEVFGKWRA…
CqGRAS45	AUR62002355-RA	ATGCCTCATAGTGACTCTCTTCTACCCAAAAGAAGTACATCGTTTCCACTACAACTTCCTGGAAAATGGTTGATGAACAA CCAAACCATTAAAAAGCCCTTGAAAAGCTATGGAGAGTCAAGTAGTTATGTACCGCGATCTACTAATAATTCATGTGTAG GATGGGTCTTAACACTACTCCATGAGTGTGCAAAAACGATATCTCAGAAAAACCCTAGTAAGTGCCAACAAATTCTATGG GTGTTAAATGAGGTTGCTTCCGCGTATGGAGATTGTGATCAAAGATTAGCATATTACTTCTTAAAAGCCCTTTTTGCCAA AGCCAACAACTCGGGACTTCAACTCTATAACACCCTAAAAATCATTGAAGAAAAGAACTATTGCTTCGATACATA…	MPHSDSLLPKRSTSFPLQLPGKWLMNNQTIKKPLKSYGESSSYVPRSTNNSCVGWVLTLLHECAKTISQKNPSKCQQILW VLNEVASAYGDCDQRLAYYFLKALFAKANNSGLQLYNTLKIIEEKNYCFDTYVKLMLKFQEVSPWTTFGHVASNGAILEA LDGESNLHIIDLSNTLCTQWPMLLEALATRNDETPHLRLTLVVSTSLETIIIKEITKKMEKFARLMGVPFNFHVIGGLDH LGEIKKEDLGLQEGEVVVVNCIQALQRVRVEKRTDVIDMIRSTKPRVVTIVEEEVDLTSTRSDFGKCFEECLRFHRLYFE MLEESFLPISNERLKLERNRSRNIVNSLAFDDGEIEEEYWRPDNASQWTKRLKEAFCPFHFNDEILGDVQALLRR…
CqGRAS46	AUR62023830-RA	ATGTCACAAAAAAACCCTAGTAAGAGCCAACAACTTCTATGGGTGTTAAATGAGGTTGCTTCCGCGTATGGAGATTGTGA TCAAAGATTAGCATATTACTTCTTACAAGCCCTTTTTGCCAAAGCCAACAACTCGGGACTTCAACTCTATAACACCCTAA AAATCGTTGAAGAAAAAAACTATTGCTTTGATACATATGTTAAGCTTATGTTGAAGTTCCAAGAAGTGAGTCCATGGACA ACTTTTGGTCATGTTGCTTCAAATGGTGCAATATTGGAAGCCTTAGATGGTGAGAGTAATTTGCATATAATCGACTTAAG CAACACCCTTTGCACTCAATGGCCTATGTTGCTTGAGGCTTTAGCCACAAGAAATGATGAAACTCCACATCTAAG…	MSQKNPSKSQQLLWVLNEVASAYGDCDQRLAYYFLQALFAKANNSGLQLYNTLKIVEEKNYCFDTYVKLMLKFQEVSPWT TFGHVASNGAILEALDGESNLHIIDLSNTLCTQWPMLLEALATRNDETPHLRLTLVVSTSLETIIIKEITKKMEKFARLM GVPFNFHVIGGLDHLEEIKKEDFSLQDDEAVVVNCIQALQRVRVEKRTDVIDMIRSIKPRVVTIVEEEVDLTSTRSDFGK CFEECLRFHRLYFEMLEESFHPISNERLKLERNRSRNIVNSLACDDGEIEEEYWRPDKASQWTKRLKEALCPFHFNDEIL SDVQALLRRYNTSWSLALPQQEHEVGIHLKWRDETVVWASAWKPIAPSPQNPS*
CqGRAS47	AUR62040261-RA	ATGGAACAACTTTTAGTACATTGTGCTCAAGCTATTGATAACACCGACGCTACTCCTGCTCAACAAATTCTGTGGGTTCT TAACAACATCGCCCCGCCTGATGGCGACTCTAATCAACGACTCACTCGCGCTTTCCTCCGCGCTCTTATCCTTCGTGCTG CTCGTACCCCCGCTTCTTGTGGTATGAACCTAAATATACACAAGTTCTCTCTTCTCGACTTGGCTAATTTTGTCCACTTA ACACCGTGGCACCGCTTTGGGTTCACTGCGGCGAACTCGGTCATCCTAGAAGCTATTGAGGGTCGCACTGTGGTCCACAT TGTGGACCTCAGTGTGACTCATTGCATGCAAATTCCTACTCTAATTGATTCCATTGCTACTCGTTACCAAGGTAG…	MEQLLVHCAQAIDNTDATPAQQILWVLNNIAPPDGDSNQRLTRAFLRALILRAARTPASCGMNLNIHKFSLLDLANFVHL TPWHRFGFTAANSVILEAIEGRTVVHIVDLSVTHCMQIPTLIDSIATRYQGRQPPTVTLTVGAFTQQGPPMFDFVCYDDL GVKLINFARSKGVVLEFKAVPTTPSDGFASVLDEVRTRQEQMRFLYGNPHHHHQEELEEEALIINCQMSLHYLNHVEPEE DPSVVMSMRSMFFKALRSLAPTMVVVVEEDVDFTSRNLVGRLRSAFNYFWIPFDTVDTFLPWGSKQREWYEADICWKIEN VISHEGDQRVERQEPRTRWSQRMMEAEFRAVGFMGEAMTEVKAMLEEHATGWGSKKEEEDIVLTWKGHNVVFATA…
CqGRAS48	AUR62021138-RA	ATGATTTCGCCTTCGCCAACATCGTCCACTTCATCATGCTGCTCTACGTCTGCGCCACCACTTCCACCGCAGCAACAACC ACCACCGGCCGAGACGCTCTCGGCTAAGCAACTGATTGCCGAGGCAGCGATGACTATCGCAGAAGGAAAGAACGAGGTAG CAACTGATTTGTTGGCTCGTTTGAGTCGAATTTCGAACTCCAAAGGGAGTTCGGAGCAAAGGTTGGCCTTTTACATGGGG AACGCGCTACGTTGTCGCGCGTGCCCCAGTGAGATCTCTGCCCCTGTGCATGAACTCTACTCGGAGGAACAAATGCTAGC GATGTACTCGCTGTATGATATCTCCCCTTGCTTTAAGTTCGGGCTATTGGCCGCAAACCTCGTGATGTTGGAAGC…	MISPSPTSSTSSCCSTSAPPLPPQQQPPPAETLSAKQLIAEAAMTIAEGKNEVATDLLARLSRISNSKGSSEQRLAFYMG NALRCRACPSEISAPVHELYSEEQMLAMYSLYDISPCFKFGLLAANLVMLEAITSALQEGIKGLTRRITELSRESLGCED GEAIVVNFAFKLHRVPDESVSMENLRDELLRRVKGLNPRAVTLVEQEMNGNTAPFMTRVNESCAYYGALLDSLESTLPKE NSDRARVEEGLGRKMSNSIACEGRERVERAEVFGKWRARMGMAGFELKPLSQSVAESMRAKLNSARGGNPGFTVKEENGG VGFGWMGRTLTVASAWR*
CqGRAS49	AUR62009554-RA	ATGATAGCTCTTCCGGAAATACTTTTAGCTCTTTCGAGTCGCAATTGGGGTCACAGCCCACCTCAATTAGACCTCACTAC TGTTAATGATGGGGATGATTTTGTTCAATCCTTCTTGCAGTTGAATCCTCAATCCTTTGGCTCGAGCTCTAAGGATGGTG ATGATGAGGAAGTAAATGATGTTGTTGTCCCTAAGAAGCCCTTATCGACTGCTTCCAAGAAAGGGGAGAAGCCGGTTAAG GGCTCGAGGAGGAAGAAAAGTCGTCAAAGGGATGATGATGTTGATTATGAAGGAGGAAGGTGTAACAAACTTCAAGCCTC TAGTAGTGAAGATTATGCTGAGTTGGAGCAGTATGATGATATATTGCTTTGTAGTGAAAACAAGGAGGATGCCTC…	MIALPEILLALSSRNWGHSPPQLDLTTVNDGDDFVQSFLQLNPQSFGSSSKDGDDEEVNDVVVPKKPLSTASKKGEKPVK GSRRKKSRQRDDDVDYEGGRCNKLQASSSEDYAELEQYDDILLCSENKEDASLSPKECLIVEASGKFLKTKGHGSRGVRG KKQNIEVDEVDLRKLLIECAQAISKFDRRTSNELLKQIRQYSSPHGDSTQRVAHHVANGLEARLAGTGSTISTDICDMKI SSFDFLNSYRLYVSAIPFKRMSYIQANNTILKLAVKATKIHIIDFGIFLGLQWPSFIQTLSKRPNGPPELRITGIDFPQQ GFRPTERVDATGHRLAGYCRRFGVPFKYQGIAEKWETIQLQDLKIENDEMVIVNCMFRSGTLHDETVEQNSPKDA…
CqGRAS50	AUR62007503-RA	ATGGCTGGTATTATAAGATCAAGCTTGTCATTCATAGTGGGAACAGTATTCGGTGTTTATGTGGCTCAAAATTACAACGT CCCCAACATGAGGAAGCTTGCTGATACTGTACTGTGTAAATTTAAACCTTGTTTCGCTGTTAGCTGGGAGCTTATGTCCC ATTCTACTTTATATTGTGTCCTTGAAAGAGTTGACACTGTTACATTAATCGACAATGTTTTGTGTGTTGCTGGATTGCCG GAGAGTGTTTATTTGTTGATGTCCTGGATGCGAGCTATGCCCTACAATTTGCAAGGCAAGGGTGTGGTTGAGAATCCGAA TCCGGCGAAAAAGCAAATCTCGGCAAGTTCGATTGAGAGTGAACCCACATCTACTCTGGATACTACCAGGCGTAG…	MAGIIRSSLSFIVGTVFGVYVAQNYNVPNMRKLADTVLCKFKPCFAVSWELMSHSTLYCVLERVDTVTLIDNVLCVAGLP ESVYLLMSWMRAMPYNLQGKGVVENPNPAKKQISASSIESEPTSTLDTTRRSPSPPTSTSTLSSSFTNNCKNNNSTTAGV ADPACARKEDWPSHHHQQQGSDNDNVTAASSVGLGVAALEDWDALFPTGEGALLPWIIGDAEDPSLGLKHLLQSGTLVDY EGNAGLGVVDQGPGFDTPPPPPSRHHLLQQHPHPLPAPASEGVTFLGGSESFANGNAKIGLISPNSSSGYLDTKNGGINP SNAMLLGSXXXXXXXXPHQFEVGDEKPQIFNPQLVMNQHQAQSLGNPSFFMPPLGYCHLDQHLFQPPNKRHNPGV…
CqGRAS51	AUR62009553-RA	ATGGCTGCAGACAAAGGAGAATTTAAACTTGAAAAATTCGATGGTAAAGATTTCGGATTTTGGAAAATGCAGATTGAAGA TTATTTATACCAGAAAAAACTCTATCAACCTCTGGAAGAGAAAAAGCCAGATGGCATGCAAGAAGCAGAATGGAAGCTTT TAGATAGACAAGCACTCGGAGTTATTCGATTGACGTTATCACGCAATGTGGCGTTTAACATTGCAAAGGAAACCACAATG GCAGGTCTCATGAAAGCTCTCTCTAATATGTATGAGAAACCATCAGCCTCCAATAAAGTTCATTTGATGAGGCGGTTGTT TAGTTTGAGGATGTCGGAAGGTGGATCGGTAGCTCAACACCTTAATGAACTCAATTCTGTCACAACTCAATTGAG…	MAADKGEFKLEKFDGKDFGFWKMQIEDYLYQKKLYQPLEEKKPDGMQEAEWKLLDRQALGVIRLTLSRNVAFNIAKETTM AGLMKALSNMYEKPSASNKVHLMRRLFSLRMSEGGSVAQHLNELNSVTTQLSSVEIKFDDEVLALILLSSLPDSWNATVT TVSSSSGNNKLKFDDVQSRGRNLIRRNERGRSNYRGQSRDRRSKSRNPNNFQNSKTVECWNCGKIGHYKNQCKGTPKGKE VKAEANVTSTGEGDDALICSLESKEESWVLDSGASFHATSNKNFFEKYVHRNLGQVYLGDDQPCDIVGQGNVKIKLNGSA WELKDVKHVPDLRKNLISVGQLAREGSDMNDIIKLKHQLSKEFDMKDLGPAKKILGMRITRDKQRGTLQLSQSEY…
CqGRAS52	AUR62008003-RA	TTGTGTTACGAGCCTACATCGGTCCTTGACCTCCAACGTAGTCCTAGTAGCCCCGCGGGTGCTACCAAGACTGTCACCAG TACTCCACCACCTCAACCTCCATCTTCAGATACGACGAAGAATAACAACAACGTTGATCTGGACAATTTAGAGGGTTGGG ATTCAATCCTGTCTGAACTGGGGCTTACTGATGATTCAAACTCCAATAATCCAAAACTTTTATTATCCCAAATTAGTCCA TCTCAAGCCTTCGAATCCAACGCCTCACAACAAGTACACTTGATATTGGCACGGCTCAATCAACGTCTCAGATCACCCGT TGGTAAACCCCTTCAGAGAGCTGCCTTCTACTTCAAGGAAGCTCTCCAACACCTCACCACCACAACCAACAATAA…	LCYEPTSVLDLQRSPSSPAGATKTVTSTPPPQPPSSDTTKNNNNVDLDNLEGWDSILSELGLTDDSNSNNPKLLLSQISP SQAFESNASQQVHLILARLNQRLRSPVGKPLQRAAFYFKEALQHLTTTTNNNSSSPRPPRLSSYEVVQTIRARKAFSGIS PVSLFSTFAANQAILEAVVDGTSPFIHIIDFDIGFGGHWASFMRELVDKATDQTTKMSTSIILRITAIVPEEFGIESKLV KENLMQFARDLNLNFHIDFVLIPTFEILSFKSMKIMEGEKLAVHLSPAVFNRFSNNSRSGISKFLGDLRGISPSCVVVVD KEVGIDAGTASFGPTFLAGIEFYTGMIESIEVAAASGFAGGGFSVGGDCLRRIETEAFVAAGMRAVGFSQFADFQ…
CqGRAS53	AUR62039956-RA	ATGATGCGAGCTATGCCCTACAATCTGCAAGGCAAGGGTGTGGTTGAGGTTTCTGGTTTAATTTCACAAATCTCTTCTTC TGTTACTCCAACCTGGAAGACCCTAGACAATTTACAGCACCACCAACAGCTTTCTCAGGGAGACGAAGAAGACGACGAAG ACGAATTCTTACAGAATCCGGCGAAAAAGCAAATCTCGGCAAGTTCGATTGAGAGTGAACCCACATCTACTCTGGATACT ACCAGGCGCAGCCCCAGTCCACCCACCTCCACATCCACTCTTTCATCCTCCTTCACCAACTGCAAAAACAACTACTCCAC TACTGCCGGTGTGGCGGACCCCGCTTGTGCCCGCAAAGAGGATTGGCCCTCCCACCACCATCACCAACAAGGATC…	MMRAMPYNLQGKGVVEVSGLISQISSSVTPTWKTLDNLQHHQQLSQGDEEDDEDEFLQNPAKKQISASSIESEPTSTLDT TRRSPSPPTSTSTLSSSFTNCKNNYSTTAGVADPACARKEDWPSHHHHQQGSDNDNVTAASSAXXXXXXXXXGLEDWDAL FPTGEGALLPWIIGDAEDPSLGLKHLLQSGTLVDYEGNAGLGVVDQAFLGGSESYGNANGNAKIALISPNSSSGYLDAKN GGINPSNAMLLGSINNSNNYPHQFEVGDEKPQIFNPQLVMNQHQAQSLGNPSFFMPPLGYCHLDQHLFQPPNKRHNPGVV LDPNLAVKNPFHDQGHDLMLRKQQQAGVGFQQFPMGLPPPMMVPKQNHHQQQQQNHFPLPVLHQQQQLQEQDIKD…
CqGRAS54	AUR62003986-RA	ATGGAACAACTTTTAGTACATTGTGCTCAAGCTATTGATAACAACGACGCTACTCCTGCTCAACAAATCCTTTGGGTTCT TAACAACATCGCCCCGCCTGACGGCGACTCTAATCAACGACTCACTTGCGCTTTCCTCCGCGCTCTTATCCTTCGCGCTG CTCGTACCCCCGCTTTCATCCTAGAAGCCATTGAGGGTCGCACTGGGGTCCACATCGTGGACCTCAGTGTGACTCATTGC ATGCAAATTCCTACTCTTATTGACTCCATTGCTACTCGTTACCAAGGTAGGCAACCCCCCACGGTTACACTGACCGTGGG GGCGTTTACCCAACAAGGTCCGCCGATGTTTGATTTTATTTGTTATGATGATCTTGGTGTTAAGCTTATTAACTT…	MEQLLVHCAQAIDNNDATPAQQILWVLNNIAPPDGDSNQRLTCAFLRALILRAARTPAFILEAIEGRTGVHIVDLSVTHC MQIPTLIDSIATRYQGRQPPTVTLTVGAFTQQGPPMFDFICYDDLGVKLINFARSKGVVLEFKAVPTTPSDGFASVLDEV RTRQEQMRFLYGNPHHQEELEEEALIINCQMSLHYLNHAEPEEDPSVVMSMRSMFFKALRSLSPTMVVVVEEDVDFTSRN LVGRLRSAFNYFWIPFDTVDTFLPRGSKQREWYEADICWKIENVISHEGDQRVERQEPRTRWSQRMMEAEFRAVGLTGEA TMEVKAMLEEHATGWGSKKEEEDIVLTWKGHNVVFATALVPS*

## Sheet: Supplementary Table 3
Supplementary Table 3. Information about CqGRAS family proteins.
CqGRAS Name	Length (aa)	Molecular weight Mw/Da	Theoretical pI	Grand average of hydropathicity	Number of negatively amino acid	Number of positively amino acid	Subcellular localization
CqGRAS1	434	49889.1	7.07	-0.241	51	50	Chloroplast
CqGRAS2	430	49254.4	7.04	-0.183	49	48	Chloroplast
CqGRAS3	590	66257.8	5.8	-0.455	79	66	Chloroplast
CqGRAS4	593	66892.4	6.32	-0.519	78	72	Chloroplast
CqGRAS5	1029	115814	6.08	-0.118	117	97	Plasma Membrane
CqGRAS6	457	50036.4	5.6	-0.247	53	41	Cytoplasmic
CqGRAS7	750	81877.7	5.87	-0.415	74	58	Nucleus
CqGRAS8	541	60293.8	6.14	-0.204	58	52	Nucleus
CqGRAS9	538	60085.4	5.94	-0.219	60	52	Cytoplasmic
CqGRAS10	474	52519.7	5.41	-0.084	51	33	Nucleuseus
CqGRAS11	475	52641.1	5.49	-0.02	50	34	Cytoplasmic
CqGRAS12	311	34636.6	6.38	-0.003	29	26	Chloroplast
CqGRAS13	457	51122.7	6.21	-0.201	55	50	Cytoplasmic
CqGRAS14	511	50995.4	6.1	-0.209	55	49	Cytoplasmic
CqGRAS15	545	61361.6	5.03	-0.356	76	55	Chloroplast
CqGRAS16	609	67961.9	7.01	-0.427	69	68	Chloroplast
CqGRAS17	466	52280.6	5.66	-0.173	53	43	Chloroplast
CqGRAS18	635	70854.4	8.32	-0.37	70	74	Chloroplast
CqGRAS19	557	60789.2	4.65	-0.27	73	43	Nucleus
CqGRAS20	642	70343.2	4.96	-0.236	80	53	Nucleus
CqGRAS21	567	62043	4.96	-0.244	71	49	Nucleus
CqGRAS22	544	61079.9	5.92	-0.401	58	47	Nucleus
CqGRAS23	688	77660.4	5.29	-0.523	104	83	Nucleus
CqGRAS24	690	77891.6	5.24	-0.502	100	79	Nucleus
CqGRAS25	544	61110.9	6.07	-0.429	58	49	Nucleus
CqGRAS26	725	82353.9	5.15	-0.558	98	68	Nucleus
CqGRAS27	538	60309.9	5.78	-0.099	61	49	Chloroplast
CqGRAS28	689	78590.9	5.34	-0.627	101	80	Nucleus
CqGRAS29	662	74879.3	6.2	-0.573	89	82	Nucleus
CqGRAS30	679	76337.8	5.58	-0.519	95	82	Nucleus
CqGRAS31	838	96562.4	5.69	-0.298	115	95	Cytoplasmic
CqGRAS32	815	91297.2	7.07	-0.442	93	92	Nucleuseus
CqGRAS33	1433	168324	5.69	-0.419	193	166	Cytoplasmic
CqGRAS34	485	52826.5	4.69	-0.267	64	40	Chloroplast
CqGRAS35	780	87684.2	6.6	-0.457	93	89	Cytoplasmic
CqGRAS36	713	80129.9	5.65	-0.54	100	83	Nucleus
CqGRAS37	392	44019.2	5.63	-0.21	55	47	Cytoplasmic
CqGRAS38	392	44162.3	5.54	-0.239	56	47	Cytoplasmic
CqGRAS39	760	86162.4	5.52	-0.548	107	90	Nucleus
CqGRAS40	260	28979.2	5.89	-0.052	26	22	Chloroplast
CqGRAS41	229	25594.3	6.2	0.067	24	20	Chloroplast
CqGRAS42	756	84533.6	5.62	-0.531	100	81	Nucleus
CqGRAS43	756	84422.6	5.52	-0.512	99	81	Nucleus
CqGRAS44	454	49222.6	7.56	-0.38	49	50	Chloroplast
CqGRAS45	440	50600	6.3	-0.333	56	52	Chloroplast
CqGRAS46	373	43227.3	5.42	-0.342	55	43	Cytoplasmic
CqGRAS47	399	45459.9	5.46	-0.172	51	36	Cytoplasmic
CqGRAS48	337	36754.9	6.28	-0.286	40	39	Chloroplast
CqGRAS49	398	44689.5	7.08	-0.559	55	55	Cytoplasmic
CqGRAS50	808			-0.162	73	60	Chloroplast
CqGRAS51	528	60259.7	9.2	-0.677	69	84	Nucleus
CqGRAS52	434	47376.9	6.18	-0.042	43	39	Cytoplasmic
CqGRAS53	730			-0.349	75	53	Cytoplasmic
CqGRAS54	362	41116.8	5.1	-0.222	50	34	Cytoplasmic

## Sheet: Supplementary Table 4
Supplementary Table 4. 69 rice protein sequences and 37 Arabidopsis protein sequences in the phylogenetic tree.
Arabidopsis		Rice
Gene Accession	Gene Name	Gene Accession	Gene Name
AT1G07520.1	AtSCL31	LOC_Os01g45860.1	OsGRAS1
AT1G07530.1	AtSCL14	LOC_Os01g62460.1	OsGRAS2
AT1G14920.1	AtGAI	LOC_Os01g62460.2
AT1G21450.1	AtSCL1	LOC_Os01g62460.3
AT1G50420.1	AtSCL3	LOC_Os01g65900.1	OsGRAS3
AT1G50600.1	AtSCL5	LOC_Os01g67650.1	OsGRAS4
AT1G55580.1	AtLAS	LOC_Os01g67670.1
AT1G63100.1	AtSCL28	LOC_Os01g71970.1	OsGRAS5
AT1G66350.1	AtRGL1	LOC_Os02g10360.1	OsGRAS7
AT2G01570.1	AtRGA	LOC_Os02g21685.1
AT2G04890.1	AtSCL21	LOC_Os02g44360.1	OsGRAS8
AT2G29060.1	AtSCL33a	LOC_Os02g44370.1	OsGRAS9
AT2G29065.1	AtSCL33b	LOC_Os02g45760.1	OsGRAS10
AT2G37650.1	AtSCL9	LOC_Os03g09280.1	OsGRAS11
AT2G45160.1	AtHAM1	LOC_Os03g09280.2
AT3G03450.1	AtRGL2	LOC_Os03g09280.3
AT3G13840.1	AtSCL29	LOC_Os03g15680.1	OsGRAS12
AT3G46600.1	AtSCL30	LOC_Os03g29480.1	OsGRAS13
AT3G46600.2		LOC_Os03g31880.1	OsSHR2
AT3G46600.3		LOC_Os03g37900.1
AT3G49950.1	AtSCL32	LOC_Os03g40080.1
AT3G50650.1	AtSCL7	LOC_Os03g48450.1	OsGRAS15
AT3G54220.1	AtSCR	LOC_Os03g48450.2
AT3G60630.1	AtHAM2	LOC_Os03g48450.3
AT4G00150.1	AtHAM3	LOC_Os03g48450.4
AT4G08250.1	AtSCL26	LOC_Os03g49990.1	OsSLR1
AT4G17230.1	AtSCL13	LOC_Os03g51330.1	OsGRAS18
AT4G36710.1	AtSCL15	LOC_Os04g35250.1	OsGRAS19
AT4G37650.1	AtSHR	LOC_Os04g37440.1
AT5G17490.1	AtRGL3	LOC_Os04g46860.1	OsGRAS20
AT5G41920.1	AtSCL23	LOC_Os04g49110.1	OsGRAS21
AT5G48150.1	AtPAT1	LOC_Os04g50060.1	OsGRAS22
AT5G48150.2		LOC_Os04g50060.2
AT5G52510.1	AtSCL8	LOC_Os05g31380.1	OsGRAS23
AT5G59450.1	AtSCL11	LOC_Os05g31420.1	OsGRAS24
AT5G66770.1	AtSCL4	LOC_Os05g40710.1	OsGRAS25
AT5G67411.1		LOC_Os05g42130.1	OsGRAS26
		LOC_Os05g49930.1	OsGRAS27
		LOC_Os06g01620.1	OsGRAS28
		LOC_Os06g03710.1	OsGRAS29
		LOC_Os06g10900.1
		LOC_Os06g40780.1	OsMOC1
		LOC_Os07g16330.1
		LOC_Os07g36170.1	OsCIGR1
		LOC_Os07g36170.2
		LOC_Os07g38030.1	OsGRAS32
		LOC_Os07g39470.1	OsCIGR2
		LOC_Os07g39820.1	OsSHR1
		LOC_Os07g40020.1	OsGRAS35
		LOC_Os10g22430.1	OsGRAS36
		LOC_Os10g40390.1	OsGRAS37
		LOC_Os11g03110.1	OsSCR1
		LOC_Os11g04400.1
		LOC_Os11g04570.1	OsGRAS39
		LOC_Os11g04590.1	OsGRAS40
		LOC_Os11g06180.1	OsGRAS41
		LOC_Os11g11600.1
		LOC_Os11g31100.1	OsGRAS43
		LOC_Os11g47870.1	OsGRAS44
		LOC_Os11g47890.1	OsGRAS45
		LOC_Os11g47900.1	OsGRAS46
		LOC_Os11g47910.1	OsGRAS47
		LOC_Os11g47920.1	OsGRAS48
		LOC_Os12g02870.1	OsSCR2
		LOC_Os12g04200.1	OsGRAS50
		LOC_Os12g04370.1	OsGRAS54
		LOC_Os12g04380.1	OsGRAS51
		LOC_Os12g06540.1
		LOC_Os12g38490.1	OsGRAS53

## Sheet: Supplementary Table 5
Supplementary Table 5. Ka/Ks analysis for the duplicated CqGRAS paralogs.
Duplicated pairs	ks	ka	ka/ks	Purifying selection
CqGRAS6-CqGRAS7	0.1027	0	0	Yes
CqGRAS19-CqGRAS34	0.1075	0.0072	0.0669767	Yes
CqGRAS48-CqGRAS44	0.069	0.0284	0.411594	Yes
CqGRAS8-CqGRAS9	0.0464	0.0069	0.148707	Yes
CqGRAS1-CqGRAS2	0.2277	0.0285	0.125165	Yes
CqGRAS45-CqGRAS46	0.0765	0.0489	0.639216	Yes
CqGRAS11-CqGRAS10	0.0482	0.0208	0.431535	Yes
CqGRAS25-CqGRAS22	0.1556	0.0322	0.206941	Yes
CqGRAS43-CqGRAS42	0.0473	0.028	0.591966	Yes
CqGRAS33-CqGRAS28	0.0237	0	0	Yes
CqGRAS26-CqGRAS30	1.7921	0.3149	0.175716	Yes
CqGRAS29-CqGRAS49	0.2119	0.0351	0.165644	Yes
CqGRAS37-CqGRAS38	0.1521	0	0	Yes
CqGRAS47-CqGRAS54	0.1408	0.0214	0.151989	Yes
CqGRAS3-CqGRAS4	0.1966	0.007	0.0356053	Yes
CqGRAS50-CqGRAS53	0.2229	0.0142	0.0637057	Yes

## Sheet: Supplementary Table 6
Supplementary Table 6. orthologs of the CqGRAS gene in Arabidopsis thaliana.
Chenopodium quinoa	Arabidopsis	gene name
CqGRAS1	AT1G55580.1	LAS,SCL18
CqGRAS2
CqGRAS3	AT1G63100.1
CqGRAS4
CqGRAS5	AT1G34340.1
CqGRAS6	AT3G54220.1	SCR,SGR1
CqGRAS7
CqGRAS8	AT5G48150.2	PAT1
CqGRAS9
CqGRAS27	AT5G48150.1
CqGRAS10	AT1G14920.1	GAI,RGA2
CqGRAS11
CqGRAS12	AT5G41920.1
CqGRAS40
CqGRAS41
CqGRAS13	AT1G50420.1	SCL-3,SCL3
CqGRAS14
CqGRAS15	AT1G21450.1	SCL1
CqGRAS16	AT1G50600.1	SCL5
CqGRAS17
CqGRAS18
CqGRAS19	AT5G66770.1
CqGRAS34
CqGRAS20	AT2G01570.1	RGA,RGA1
CqGRAS21
CqGRAS22	AT4G17230.1	SCL13
CqGRAS25
CqGRAS23	AT1G07530.1	ATGRAS2,GRAS2,SCL14
CqGRAS24
CqGRAS26
CqGRAS28
CqGRAS29
CqGRAS30
CqGRAS42
CqGRAS43
CqGRAS36
CqGRAS49
CqGRAS32
CqGRAS31	AT3G46600.3
CqGRAS33	AT3G43190.1
CqGRAS35	AT2G37650.1
CqGRAS37	AT4G37650.1	SGR7,SHR
CqGRAS38
CqGRAS39
CqGRAS45
CqGRAS46
CqGRAS44	AT5G52510.1	SCL8
CqGRAS48
CqGRAS47	AT3G49950.1
CqGRAS54
CqGRAS50	AT4G00150.1	ATHAM3,HAM3
CqGRAS53
CqGRAS51	AT2G29060.1
CqGRAS52	AT4G36710.1
